# Supplementary material for: Chlamydomonas reinhardtii Alternates Peroxisomal Contents in Response to Trophic Conditions
Source: Cells. 2022 Sep 1;11(17):2724. doi: 10.3390/cells11172724 (PMC9454557; doi:10.3390/cells11172724)
Supplement: Supplementary file 1 [file cells-11-02724-s001.zip]

Archive with 3 entries (3 files):
- cells-1882335-SUPPLEMENTARY.pdf
- Supplemenal Table S2.xlsx
- Supplemental Table S1.xlsx
