# Supplementary material for: Chlamydomonas reinhardtii Alternates Peroxisomal Contents in Response to Trophic Conditions
Source: Cells. 2022 Sep 1;11(17):2724. doi: 10.3390/cells11172724 (PMC9454557; doi:10.3390/cells11172724)
Supplement: Supplementary file 1 [file cells-11-02724-s001.zip › Supplemenal Table S2.xlsx]

## Sheet: Explanation
Chlamydomonas genes encoding PTS1 tripeptides (Click the tab "PTS1 seq and Gene" below to view the list.)
Descrption: Chlamydomoans genes encoding x[KR][LMI], [SA]y[LMI], or [SA][KR]z (x, y, z is a low abundant amino acid) at the last three amino acid were identifed.
Method: Python 3.10.2, was used to parse the c-terminal sequences, from the Chlamydomonas reinhardtii v5.6, protein sequence library [1.] The matching stable gene identifiers were saved in an Excel spreadsheet, then imported into the Algal Function Annotation Tool to generate KEGG pathway and MapMan Term scores [2].
References:
1. Merchant, S. S., Prochnik, S. E., Vallon, O., Harris, E. H., Karpowicz, S. J., Witman, G. B., … Grossman, A. R. (2007). The Chlamydomonas Genome Reveals the Evolution of Key Animal and Plant Functions. Science, 318(5848), 245–250. https://doi.org/10.1126/science.1143609
2. Lopez, D., Casero, D., Cokus, S. J., Merchant, S. S., & Pellegrini, M. (2011). Algal Functional Annotation Tool: a web-based analysis suite to functionally interpret large gene lists using integrated annotation and expression data. BMC bioinformatics, 12, 282. https://doi.org/10.1186/1471-2105-12-282

## Sheet: PTS1 seq and Gene
PTS1	genes	Phytozome v5 Transcript IDs
TKI	Cre08.g379950.t1.1 pacid=30773433 transcript=Cre08.g379950.t1.1 locus=Cre08.g379950 ID=Cre08.g379950.t1.1.v5.5	Cre08.g379950.t1.1
VRL	Cre08.g358544.t1.1 pacid=30773447 transcript=Cre08.g358544.t1.1 locus=Cre08.g358544 ID=Cre08.g358544.t1.1.v5.5	Cre08.g358544.t1.1
FKL	Cre08.g383550.t1.2 pacid=30773583 transcript=Cre08.g383550.t1.2 locus=Cre08.g383550 ID=Cre08.g383550.t1.2.v5.5	Cre08.g383550.t1.2
FKM	Cre08.g378700.t1.2 pacid=30773690 transcript=Cre08.g378700.t1.2 locus=Cre08.g378700 ID=Cre08.g378700.t1.2.v5.5	Cre08.g378700.t1.2
VRL	Cre08.g366101.t1.1 pacid=30773700 transcript=Cre08.g366101.t1.1 locus=Cre08.g366101 ID=Cre08.g366101.t1.1.v5.5	Cre08.g366101.t1.1
GRL	Cre08.g383650.t1.2 pacid=30773790 transcript=Cre08.g383650.t1.2 locus=Cre08.g383650 ID=Cre08.g383650.t1.2.v5.5	Cre08.g383650.t1.2
PRL	Cre08.g367600.t1.2 pacid=30774009 transcript=Cre08.g367600.t1.2 locus=Cre08.g367600 ID=Cre08.g367600.t1.2.v5.5	Cre08.g367600.t1.2
LKL	Cre08.g370601.t1.1 pacid=30774105 transcript=Cre08.g370601.t1.1 locus=Cre08.g370601 ID=Cre08.g370601.t1.1.v5.5	Cre08.g370601.t1.1
GKL	Cre07.g331250.t1.1 pacid=30774279 transcript=Cre07.g331250.t1.1 locus=Cre07.g331250 ID=Cre07.g331250.t1.1.v5.5	Cre07.g331250.t1.1
VKL	Cre07.g331750.t1.2 pacid=30774420 transcript=Cre07.g331750.t1.2 locus=Cre07.g331750 ID=Cre07.g331750.t1.2.v5.5	Cre07.g331750.t1.2
VKL	Cre07.g347100.t1.2 pacid=30774502 transcript=Cre07.g347100.t1.2 locus=Cre07.g347100 ID=Cre07.g347100.t1.2.v5.5	Cre07.g347100.t1.2
IRM	Cre07.g321250.t1.2 pacid=30774549 transcript=Cre07.g321250.t1.2 locus=Cre07.g321250 ID=Cre07.g321250.t1.2.v5.5	Cre07.g321250.t1.2
KRL	Cre07.g330000.t1.1 pacid=30774597 transcript=Cre07.g330000.t1.1 locus=Cre07.g330000 ID=Cre07.g330000.t1.1.v5.5	Cre07.g330000.t1.1
VRL	Cre07.g319850.t1.2 pacid=30774783 transcript=Cre07.g319850.t1.2 locus=Cre07.g319850 ID=Cre07.g319850.t1.2.v5.5	Cre07.g319850.t1.2
LRI	Cre07.g354850.t1.2 pacid=30774790 transcript=Cre07.g354850.t1.2 locus=Cre07.g354850 ID=Cre07.g354850.t1.2.v5.5	Cre07.g354850.t1.2
LKL	Cre07.g332084.t1.1 pacid=30775216 transcript=Cre07.g332084.t1.1 locus=Cre07.g332084 ID=Cre07.g332084.t1.1.v5.5	Cre07.g332084.t1.1
TKL	Cre07.g312150.t1.1 pacid=30775288 transcript=Cre07.g312150.t1.1 locus=Cre07.g312150 ID=Cre07.g312150.t1.1.v5.5	Cre07.g312150.t1.1
FRI	Cre07.g326150.t1.1 pacid=30775331 transcript=Cre07.g326150.t1.1 locus=Cre07.g326150 ID=Cre07.g326150.t1.1.v5.5	Cre07.g326150.t1.1
VRI	Cre07.g314900.t1.1 pacid=30775364 transcript=Cre07.g314900.t1.1 locus=Cre07.g314900 ID=Cre07.g314900.t1.1.v5.5	Cre07.g314900.t1.1
VKL	Cre11.g467616.t1.1 pacid=30775497 transcript=Cre11.g467616.t1.1 locus=Cre11.g467616 ID=Cre11.g467616.t1.1.v5.5	Cre11.g467616.t1.1
LKL	Cre11.g483150.t1.2 pacid=30775554 transcript=Cre11.g483150.t1.2 locus=Cre11.g483150 ID=Cre11.g483150.t1.2.v5.5	Cre11.g483150.t1.2
LKL	Cre11.g483150.t2.1 pacid=30775555 transcript=Cre11.g483150.t2.1 locus=Cre11.g483150 ID=Cre11.g483150.t2.1.v5.5	Cre11.g483150.t2.1
TRL	Cre11.g481082.t2.1 pacid=30775596 transcript=Cre11.g481082.t2.1 locus=Cre11.g481082 ID=Cre11.g481082.t2.1.v5.5	Cre11.g481082.t2.1
LRI	Cre11.g467710.t1.1 pacid=30775604 transcript=Cre11.g467710.t1.1 locus=Cre11.g467710 ID=Cre11.g467710.t1.1.v5.5	Cre11.g467710.t1.1
LRI	Cre11.g467710.t2.1 pacid=30775605 transcript=Cre11.g467710.t2.1 locus=Cre11.g467710 ID=Cre11.g467710.t2.1.v5.5	Cre11.g467710.t2.1
LKL	Cre11.g482050.t1.2 pacid=30775775 transcript=Cre11.g482050.t1.2 locus=Cre11.g482050 ID=Cre11.g482050.t1.2.v5.5	Cre11.g482050.t1.2
VKL	Cre11.g467784.t1.1 pacid=30776014 transcript=Cre11.g467784.t1.1 locus=Cre11.g467784 ID=Cre11.g467784.t1.1.v5.5	Cre11.g467784.t1.1
VRL	Cre11.g467556.t1.1 pacid=30776043 transcript=Cre11.g467556.t1.1 locus=Cre11.g467556 ID=Cre11.g467556.t1.1.v5.5	Cre11.g467556.t1.1
GRL	Cre14.g632600.t1.1 pacid=30776130 transcript=Cre14.g632600.t1.1 locus=Cre14.g632600 ID=Cre14.g632600.t1.1.v5.5	Cre14.g632600.t1.1
LKL	Cre14.g631850.t1.2 pacid=30776178 transcript=Cre14.g631850.t1.2 locus=Cre14.g631850 ID=Cre14.g631850.t1.2.v5.5	Cre14.g631850.t1.2
TRM	Cre14.g625350.t1.1 pacid=30776774 transcript=Cre14.g625350.t1.1 locus=Cre14.g625350 ID=Cre14.g625350.t1.1.v5.5	Cre14.g625350.t1.1
LRI	Cre16.g688750.t1.2 pacid=30776957 transcript=Cre16.g688750.t1.2 locus=Cre16.g688750 ID=Cre16.g688750.t1.2.v5.5	Cre16.g688750.t1.2
KKI	Cre16.g680850.t1.1 pacid=30777176 transcript=Cre16.g680850.t1.1 locus=Cre16.g680850 ID=Cre16.g680850.t1.1.v5.5	Cre16.g680850.t1.1
GRL	Cre16.g692350.t1.1 pacid=30777178 transcript=Cre16.g692350.t1.1 locus=Cre16.g692350 ID=Cre16.g692350.t1.1.v5.5	Cre16.g692350.t1.1
PKL	Cre16.g683350.t1.2 pacid=30777206 transcript=Cre16.g683350.t1.2 locus=Cre16.g683350 ID=Cre16.g683350.t1.2.v5.5	Cre16.g683350.t1.2
PKL	Cre16.g682552.t1.1 pacid=30777247 transcript=Cre16.g682552.t1.1 locus=Cre16.g682552 ID=Cre16.g682552.t1.1.v5.5	Cre16.g682552.t1.1
LKM	Cre16.g660850.t1.2 pacid=30777643 transcript=Cre16.g660850.t1.2 locus=Cre16.g660850 ID=Cre16.g660850.t1.2.v5.5	Cre16.g660850.t1.2
KKI	Cre16.g689087.t1.1 pacid=30777722 transcript=Cre16.g689087.t1.1 locus=Cre16.g689087 ID=Cre16.g689087.t1.1.v5.5	Cre16.g689087.t1.1
GRM	Cre16.g684900.t1.1 pacid=30777866 transcript=Cre16.g684900.t1.1 locus=Cre16.g684900 ID=Cre16.g684900.t1.1.v5.5	Cre16.g684900.t1.1
LKL	Cre16.g685200.t1.1 pacid=30778004 transcript=Cre16.g685200.t1.1 locus=Cre16.g685200 ID=Cre16.g685200.t1.1.v5.5	Cre16.g685200.t1.1
VRI	Cre16.g685277.t1.1 pacid=30778085 transcript=Cre16.g685277.t1.1 locus=Cre16.g685277 ID=Cre16.g685277.t1.1.v5.5	Cre16.g685277.t1.1
IRM	Cre26.g756947.t1.1 pacid=30778315 transcript=Cre26.g756947.t1.1 locus=Cre26.g756947 ID=Cre26.g756947.t1.1.v5.5	Cre26.g756947.t1.1
IKL	Cre06.g251200.t1.2 pacid=30778433 transcript=Cre06.g251200.t1.2 locus=Cre06.g251200 ID=Cre06.g251200.t1.2.v5.5	Cre06.g251200.t1.2
KRI	Cre06.g252450.t1.1 pacid=30778490 transcript=Cre06.g252450.t1.1 locus=Cre06.g252450 ID=Cre06.g252450.t1.1.v5.5	Cre06.g252450.t1.1
GKL	Cre06.g294650.t1.2 pacid=30778561 transcript=Cre06.g294650.t1.2 locus=Cre06.g294650 ID=Cre06.g294650.t1.2.v5.5	Cre06.g294650.t1.2
PRI	Cre06.g266550.t1.2 pacid=30778599 transcript=Cre06.g266550.t1.2 locus=Cre06.g266550 ID=Cre06.g266550.t1.2.v5.5	Cre06.g266550.t1.2
LRL	Cre06.g278138.t1.1 pacid=30778994 transcript=Cre06.g278138.t1.1 locus=Cre06.g278138 ID=Cre06.g278138.t1.1.v5.5	Cre06.g278138.t1.1
LRL	Cre06.g278261.t1.1 pacid=30779312 transcript=Cre06.g278261.t1.1 locus=Cre06.g278261 ID=Cre06.g278261.t1.1.v5.5	Cre06.g278261.t1.1
PRL	Cre06.g308100.t1.2 pacid=30779420 transcript=Cre06.g308100.t1.2 locus=Cre06.g308100 ID=Cre06.g308100.t1.2.v5.5	Cre06.g308100.t1.2
VRM	Cre06.g278200.t1.1 pacid=30779660 transcript=Cre06.g278200.t1.1 locus=Cre06.g278200 ID=Cre06.g278200.t1.1.v5.5	Cre06.g278200.t1.1
PRL	Cre06.g311400.t1.2 pacid=30779672 transcript=Cre06.g311400.t1.2 locus=Cre06.g311400 ID=Cre06.g311400.t1.2.v5.5	Cre06.g311400.t1.2
LKL	Cre06.g282651.t1.1 pacid=30779687 transcript=Cre06.g282651.t1.1 locus=Cre06.g282651 ID=Cre06.g282651.t1.1.v5.5	Cre06.g282651.t1.1
GRM	Cre06.g281150.t1.2 pacid=30779889 transcript=Cre06.g281150.t1.2 locus=Cre06.g281150 ID=Cre06.g281150.t1.2.v5.5	Cre06.g281150.t1.2
GKL	Cre06.g257950.t1.2 pacid=30779940 transcript=Cre06.g257950.t1.2 locus=Cre06.g257950 ID=Cre06.g257950.t1.2.v5.5	Cre06.g257950.t1.2
PKL	Cre06.g271200.t1.2 pacid=30779954 transcript=Cre06.g271200.t1.2 locus=Cre06.g271200 ID=Cre06.g271200.t1.2.v5.5	Cre06.g271200.t1.2
PRM	Cre06.g278089.t1.1 pacid=30780001 transcript=Cre06.g278089.t1.1 locus=Cre06.g278089 ID=Cre06.g278089.t1.1.v5.5	Cre06.g278089.t1.1
TKL	Cre09.g386167.t1.1 pacid=30780239 transcript=Cre09.g386167.t1.1 locus=Cre09.g386167 ID=Cre09.g386167.t1.1.v5.5	Cre09.g386167.t1.1
KKI	Cre09.g416050.t1.2 pacid=30780467 transcript=Cre09.g416050.t1.2 locus=Cre09.g416050 ID=Cre09.g416050.t1.2.v5.5	Cre09.g416050.t1.2
VRL	Cre09.g396050.t1.1 pacid=30780666 transcript=Cre09.g396050.t1.1 locus=Cre09.g396050 ID=Cre09.g396050.t1.1.v5.5	Cre09.g396050.t1.1
KKL	Cre09.g400400.t1.1 pacid=30780777 transcript=Cre09.g400400.t1.1 locus=Cre09.g400400 ID=Cre09.g400400.t1.1.v5.5	Cre09.g400400.t1.1
VRL	Cre09.g406550.t1.2 pacid=30780935 transcript=Cre09.g406550.t1.2 locus=Cre09.g406550 ID=Cre09.g406550.t1.2.v5.5	Cre09.g406550.t1.2
LKL	Cre09.g403300.t1.2 pacid=30780944 transcript=Cre09.g403300.t1.2 locus=Cre09.g403300 ID=Cre09.g403300.t1.2.v5.5	Cre09.g403300.t1.2
LRL	Cre09.g411500.t1.1 pacid=30781031 transcript=Cre09.g411500.t1.1 locus=Cre09.g411500 ID=Cre09.g411500.t1.1.v5.5	Cre09.g411500.t1.1
LRL	Cre09.g411500.t2.1 pacid=30781033 transcript=Cre09.g411500.t2.1 locus=Cre09.g411500 ID=Cre09.g411500.t2.1.v5.5	Cre09.g411500.t2.1
GRM	Cre09.g387951.t1.1 pacid=30781277 transcript=Cre09.g387951.t1.1 locus=Cre09.g387951 ID=Cre09.g387951.t1.1.v5.5	Cre09.g387951.t1.1
PRL	Cre09.g386149.t1.1 pacid=30781345 transcript=Cre09.g386149.t1.1 locus=Cre09.g386149 ID=Cre09.g386149.t1.1.v5.5	Cre09.g386149.t1.1
PRL	Cre09.g386149.t2.1 pacid=30781346 transcript=Cre09.g386149.t2.1 locus=Cre09.g386149 ID=Cre09.g386149.t2.1.v5.5	Cre09.g386149.t2.1
VRL	Cre09.g400450.t1.1 pacid=30781446 transcript=Cre09.g400450.t1.1 locus=Cre09.g400450 ID=Cre09.g400450.t1.1.v5.5	Cre09.g400450.t1.1
VRL	Cre09.g400450.t2.1 pacid=30781447 transcript=Cre09.g400450.t2.1 locus=Cre09.g400450 ID=Cre09.g400450.t2.1.v5.5	Cre09.g400450.t2.1
VRL	Cre09.g400450.t3.1 pacid=30781448 transcript=Cre09.g400450.t3.1 locus=Cre09.g400450 ID=Cre09.g400450.t3.1.v5.5	Cre09.g400450.t3.1
LRL	Cre09.g402441.t1.1 pacid=30781518 transcript=Cre09.g402441.t1.1 locus=Cre09.g402441 ID=Cre09.g402441.t1.1.v5.5	Cre09.g402441.t1.1
LRI	Cre17.g712742.t1.2 pacid=30781608 transcript=Cre17.g712742.t1.2 locus=Cre17.g712742 ID=Cre17.g712742.t1.2.v5.5	Cre17.g712742.t1.2
CRL	Cre17.g736618.t1.2 pacid=30781802 transcript=Cre17.g736618.t1.2 locus=Cre17.g736618 ID=Cre17.g736618.t1.2.v5.5	Cre17.g736618.t1.2
GRM	Cre17.g744197.t1.1 pacid=30781883 transcript=Cre17.g744197.t1.1 locus=Cre17.g744197 ID=Cre17.g744197.t1.1.v5.5	Cre17.g744197.t1.1
VRI	Cre17.g739150.t1.2 pacid=30782145 transcript=Cre17.g739150.t1.2 locus=Cre17.g739150 ID=Cre17.g739150.t1.2.v5.5	Cre17.g739150.t1.2
LKI	Cre17.g699850.t1.2 pacid=30782282 transcript=Cre17.g699850.t1.2 locus=Cre17.g699850 ID=Cre17.g699850.t1.2.v5.5	Cre17.g699850.t1.2
GRL	Cre17.g724350.t1.2 pacid=30782319 transcript=Cre17.g724350.t1.2 locus=Cre17.g724350 ID=Cre17.g724350.t1.2.v5.5	Cre17.g724350.t1.2
TRI	Cre17.g698100.t1.2 pacid=30782421 transcript=Cre17.g698100.t1.2 locus=Cre17.g698100 ID=Cre17.g698100.t1.2.v5.5	Cre17.g698100.t1.2
FRL	Cre17.g704000.t1.2 pacid=30782429 transcript=Cre17.g704000.t1.2 locus=Cre17.g704000 ID=Cre17.g704000.t1.2.v5.5	Cre17.g704000.t1.2
GKL	Cre17.g725550.t1.2 pacid=30782439 transcript=Cre17.g725550.t1.2 locus=Cre17.g725550 ID=Cre17.g725550.t1.2.v5.5	Cre17.g725550.t1.2
VRL	Cre17.g733950.t1.2 pacid=30782440 transcript=Cre17.g733950.t1.2 locus=Cre17.g733950 ID=Cre17.g733950.t1.2.v5.5	Cre17.g733950.t1.2
PRM	Cre17.g744097.t1.1 pacid=30782547 transcript=Cre17.g744097.t1.1 locus=Cre17.g744097 ID=Cre17.g744097.t1.1.v5.5	Cre17.g744097.t1.1
LKL	Cre20.g751647.t1.1 pacid=30782947 transcript=Cre20.g751647.t1.1 locus=Cre20.g751647 ID=Cre20.g751647.t1.1.v5.5	Cre20.g751647.t1.1
LKL	Cre05.g243451.t1.1 pacid=30783002 transcript=Cre05.g243451.t1.1 locus=Cre05.g243451 ID=Cre05.g243451.t1.1.v5.5	Cre05.g243451.t1.1
FKL	Cre05.g245450.t1.2 pacid=30783189 transcript=Cre05.g245450.t1.2 locus=Cre05.g245450 ID=Cre05.g245450.t1.2.v5.5	Cre05.g245450.t1.2
FKI	Cre05.g232000.t1.1 pacid=30783340 transcript=Cre05.g232000.t1.1 locus=Cre05.g232000 ID=Cre05.g232000.t1.1.v5.5	Cre05.g232000.t1.1
FKI	Cre05.g232000.t2.1 pacid=30783341 transcript=Cre05.g232000.t2.1 locus=Cre05.g232000 ID=Cre05.g232000.t2.1.v5.5	Cre05.g232000.t2.1
GKI	Cre05.g238200.t1.2 pacid=30783372 transcript=Cre05.g238200.t1.2 locus=Cre05.g238200 ID=Cre05.g238200.t1.2.v5.5	Cre05.g238200.t1.2
GRL	Cre05.g248000.t1.2 pacid=30783483 transcript=Cre05.g248000.t1.2 locus=Cre05.g248000 ID=Cre05.g248000.t1.2.v5.5	Cre05.g248000.t1.2
KRL	Cre18.g748597.t1.1 pacid=30783837 transcript=Cre18.g748597.t1.1 locus=Cre18.g748597 ID=Cre18.g748597.t1.1.v5.5	Cre18.g748597.t1.1
PRL	Cre13.g581750.t1.2 pacid=30783915 transcript=Cre13.g581750.t1.2 locus=Cre13.g581750 ID=Cre13.g581750.t1.2.v5.5	Cre13.g581750.t1.2
GRM	Cre13.g606652.t1.1 pacid=30783950 transcript=Cre13.g606652.t1.1 locus=Cre13.g606652 ID=Cre13.g606652.t1.1.v5.5	Cre13.g606652.t1.1
LKL	Cre13.g587200.t1.1 pacid=30784086 transcript=Cre13.g587200.t1.1 locus=Cre13.g587200 ID=Cre13.g587200.t1.1.v5.5	Cre13.g587200.t1.1
PKL	Cre13.g566626.t1.1 pacid=30784381 transcript=Cre13.g566626.t1.1 locus=Cre13.g566626 ID=Cre13.g566626.t1.1.v5.5	Cre13.g566626.t1.1
GRL	Cre02.g100700.t1.1 pacid=30784832 transcript=Cre02.g100700.t1.1 locus=Cre02.g100700 ID=Cre02.g100700.t1.1.v5.5	Cre02.g100700.t1.1
LKL	Cre02.g143200.t1.1 pacid=30784969 transcript=Cre02.g143200.t1.1 locus=Cre02.g143200 ID=Cre02.g143200.t1.1.v5.5	Cre02.g143200.t1.1
LRI	Cre02.g113600.t1.2 pacid=30785088 transcript=Cre02.g113600.t1.2 locus=Cre02.g113600 ID=Cre02.g113600.t1.2.v5.5	Cre02.g113600.t1.2
TRI	Cre02.g076950.t1.1 pacid=30785616 transcript=Cre02.g076950.t1.1 locus=Cre02.g076950 ID=Cre02.g076950.t1.1.v5.5	Cre02.g076950.t1.1
VRM	Cre02.g106300.t1.2 pacid=30785702 transcript=Cre02.g106300.t1.2 locus=Cre02.g106300 ID=Cre02.g106300.t1.2.v5.5	Cre02.g106300.t1.2
KKL	Cre02.g077850.t1.2 pacid=30785838 transcript=Cre02.g077850.t1.2 locus=Cre02.g077850 ID=Cre02.g077850.t1.2.v5.5	Cre02.g077850.t1.2
KKL	Cre02.g077800.t1.2 pacid=30785888 transcript=Cre02.g077800.t1.2 locus=Cre02.g077800 ID=Cre02.g077800.t1.2.v5.5	Cre02.g077800.t1.2
VRL	Cre02.g143287.t1.1 pacid=30785957 transcript=Cre02.g143287.t1.1 locus=Cre02.g143287 ID=Cre02.g143287.t1.1.v5.5	Cre02.g143287.t1.1
GRM	Cre02.g079351.t1.1 pacid=30786087 transcript=Cre02.g079351.t1.1 locus=Cre02.g079351 ID=Cre02.g079351.t1.1.v5.5	Cre02.g079351.t1.1
GRL	Cre02.g107900.t1.2 pacid=30786183 transcript=Cre02.g107900.t1.2 locus=Cre02.g107900 ID=Cre02.g107900.t1.2.v5.5	Cre02.g107900.t1.2
KKL	Cre02.g102800.t1.2 pacid=30786264 transcript=Cre02.g102800.t1.2 locus=Cre02.g102800 ID=Cre02.g102800.t1.2.v5.5	Cre02.g102800.t1.2
KKL	Cre02.g102050.t1.1 pacid=30786351 transcript=Cre02.g102050.t1.1 locus=Cre02.g102050 ID=Cre02.g102050.t1.1.v5.5	Cre02.g102050.t1.1
GRL	Cre02.g146900.t1.1 pacid=30786387 transcript=Cre02.g146900.t1.1 locus=Cre02.g146900 ID=Cre02.g146900.t1.1.v5.5	Cre02.g146900.t1.1
PKL	Cre02.g102450.t1.2 pacid=30786477 transcript=Cre02.g102450.t1.2 locus=Cre02.g102450 ID=Cre02.g102450.t1.2.v5.5	Cre02.g102450.t1.2
GRM	Cre03.g186500.t1.1 pacid=30786626 transcript=Cre03.g186500.t1.1 locus=Cre03.g186500 ID=Cre03.g186500.t1.1.v5.5	Cre03.g186500.t1.1
VRI	Cre03.g196900.t1.2 pacid=30786915 transcript=Cre03.g196900.t1.2 locus=Cre03.g196900 ID=Cre03.g196900.t1.2.v5.5	Cre03.g196900.t1.2
GRL	Cre03.g203100.t1.2 pacid=30787044 transcript=Cre03.g203100.t1.2 locus=Cre03.g203100 ID=Cre03.g203100.t1.2.v5.5	Cre03.g203100.t1.2
CKL	Cre03.g171300.t1.2 pacid=30787145 transcript=Cre03.g171300.t1.2 locus=Cre03.g171300 ID=Cre03.g171300.t1.2.v5.5	Cre03.g171300.t1.2
FRL	Cre03.g185150.t1.1 pacid=30787155 transcript=Cre03.g185150.t1.1 locus=Cre03.g185150 ID=Cre03.g185150.t1.1.v5.5	Cre03.g185150.t1.1
VRL	Cre03.g173300.t1.2 pacid=30787238 transcript=Cre03.g173300.t1.2 locus=Cre03.g173300 ID=Cre03.g173300.t1.2.v5.5	Cre03.g173300.t1.2
VRL	Cre03.g173300.t2.1 pacid=30787239 transcript=Cre03.g173300.t2.1 locus=Cre03.g173300 ID=Cre03.g173300.t2.1.v5.5	Cre03.g173300.t2.1
CKL	Cre03.g182800.t1.1 pacid=30787253 transcript=Cre03.g182800.t1.1 locus=Cre03.g182800 ID=Cre03.g182800.t1.1.v5.5	Cre03.g182800.t1.1
LRL	Cre03.g146607.t1.1 pacid=30787267 transcript=Cre03.g146607.t1.1 locus=Cre03.g146607 ID=Cre03.g146607.t1.1.v5.5	Cre03.g146607.t1.1
TRL	Cre03.g183200.t1.2 pacid=30787554 transcript=Cre03.g183200.t1.2 locus=Cre03.g183200 ID=Cre03.g183200.t1.2.v5.5	Cre03.g183200.t1.2
GRM	Cre03.g144144.t1.1 pacid=30787670 transcript=Cre03.g144144.t1.1 locus=Cre03.g144144 ID=Cre03.g144144.t1.1.v5.5	Cre03.g144144.t1.1
GRM	Cre03.g144144.t2.1 pacid=30787671 transcript=Cre03.g144144.t2.1 locus=Cre03.g144144 ID=Cre03.g144144.t2.1.v5.5	Cre03.g144144.t2.1
GRM	Cre03.g165950.t1.2 pacid=30787791 transcript=Cre03.g165950.t1.2 locus=Cre03.g165950 ID=Cre03.g165950.t1.2.v5.5	Cre03.g165950.t1.2
TKL	Cre03.g203700.t1.1 pacid=30787833 transcript=Cre03.g203700.t1.1 locus=Cre03.g203700 ID=Cre03.g203700.t1.1.v5.5	Cre03.g203700.t1.1
LRL	Cre03.g179921.t1.1 pacid=30787990 transcript=Cre03.g179921.t1.1 locus=Cre03.g179921 ID=Cre03.g179921.t1.1.v5.5	Cre03.g179921.t1.1
VRL	Cre03.g180151.t1.1 pacid=30787994 transcript=Cre03.g180151.t1.1 locus=Cre03.g180151 ID=Cre03.g180151.t1.1.v5.5	Cre03.g180151.t1.1
LRI	Cre03.g204900.t1.1 pacid=30788095 transcript=Cre03.g204900.t1.1 locus=Cre03.g204900 ID=Cre03.g204900.t1.1.v5.5	Cre03.g204900.t1.1
VRL	Cre03.g197600.t1.1 pacid=30788139 transcript=Cre03.g197600.t1.1 locus=Cre03.g197600 ID=Cre03.g197600.t1.1.v5.5	Cre03.g197600.t1.1
LRL	Cre03.g201664.t1.1 pacid=30788241 transcript=Cre03.g201664.t1.1 locus=Cre03.g201664 ID=Cre03.g201664.t1.1.v5.5	Cre03.g201664.t1.1
GRL	Cre01.g003700.t1.2 pacid=30788668 transcript=Cre01.g003700.t1.2 locus=Cre01.g003700 ID=Cre01.g003700.t1.2.v5.5	Cre01.g003700.t1.2
LKL	Cre01.g034451.t1.1 pacid=30788705 transcript=Cre01.g034451.t1.1 locus=Cre01.g034451 ID=Cre01.g034451.t1.1.v5.5	Cre01.g034451.t1.1
LKM	Cre01.g011800.t1.1 pacid=30788849 transcript=Cre01.g011800.t1.1 locus=Cre01.g011800 ID=Cre01.g011800.t1.1.v5.5	Cre01.g011800.t1.1
GRL	Cre01.g027300.t1.1 pacid=30788885 transcript=Cre01.g027300.t1.1 locus=Cre01.g027300 ID=Cre01.g027300.t1.1.v5.5	Cre01.g027300.t1.1
TRL	Cre01.g055469.t1.1 pacid=30789096 transcript=Cre01.g055469.t1.1 locus=Cre01.g055469 ID=Cre01.g055469.t1.1.v5.5	Cre01.g055469.t1.1
LRL	Cre01.g008700.t1.2 pacid=30789278 transcript=Cre01.g008700.t1.2 locus=Cre01.g008700 ID=Cre01.g008700.t1.2.v5.5	Cre01.g008700.t1.2
GRL	Cre01.g007737.t1.1 pacid=30789483 transcript=Cre01.g007737.t1.1 locus=Cre01.g007737 ID=Cre01.g007737.t1.1.v5.5	Cre01.g007737.t1.1
LRM	Cre01.g024500.t1.1 pacid=30789497 transcript=Cre01.g024500.t1.1 locus=Cre01.g024500 ID=Cre01.g024500.t1.1.v5.5	Cre01.g024500.t1.1
GKM	Cre01.g042750.t1.2 pacid=30789585 transcript=Cre01.g042750.t1.2 locus=Cre01.g042750 ID=Cre01.g042750.t1.2.v5.5	Cre01.g042750.t1.2
VKL	Cre01.g030650.t1.2 pacid=30789664 transcript=Cre01.g030650.t1.2 locus=Cre01.g030650 ID=Cre01.g030650.t1.2.v5.5	Cre01.g030650.t1.2
LRM	Cre10.g440550.t1.1 pacid=30790027 transcript=Cre10.g440550.t1.1 locus=Cre10.g440550 ID=Cre10.g440550.t1.1.v5.5	Cre10.g440550.t1.1
FKL	Cre10.g451900.t1.1 pacid=30790227 transcript=Cre10.g451900.t1.1 locus=Cre10.g451900 ID=Cre10.g451900.t1.1.v5.5	Cre10.g451900.t1.1
CRM	Cre10.g435050.t1.1 pacid=30790281 transcript=Cre10.g435050.t1.1 locus=Cre10.g435050 ID=Cre10.g435050.t1.1.v5.5	Cre10.g435050.t1.1
CRM	Cre10.g435050.t2.1 pacid=30790282 transcript=Cre10.g435050.t2.1 locus=Cre10.g435050 ID=Cre10.g435050.t2.1.v5.5	Cre10.g435050.t2.1
KRL	Cre10.g430050.t1.2 pacid=30790289 transcript=Cre10.g430050.t1.2 locus=Cre10.g430050 ID=Cre10.g430050.t1.2.v5.5	Cre10.g430050.t1.2
GRL	Cre10.g458300.t1.2 pacid=30790718 transcript=Cre10.g458300.t1.2 locus=Cre10.g458300 ID=Cre10.g458300.t1.2.v5.5	Cre10.g458300.t1.2
LRM	Cre04.g211600.t1.1 pacid=30791133 transcript=Cre04.g211600.t1.1 locus=Cre04.g211600 ID=Cre04.g211600.t1.1.v5.5	Cre04.g211600.t1.1
LRL	Cre04.g224600.t1.2 pacid=30791449 transcript=Cre04.g224600.t1.2 locus=Cre04.g224600 ID=Cre04.g224600.t1.2.v5.5	Cre04.g224600.t1.2
VRM	Cre04.g223400.t1.2 pacid=30791525 transcript=Cre04.g223400.t1.2 locus=Cre04.g223400 ID=Cre04.g223400.t1.2.v5.5	Cre04.g223400.t1.2
VRI	Cre04.g221600.t1.2 pacid=30791579 transcript=Cre04.g221600.t1.2 locus=Cre04.g221600 ID=Cre04.g221600.t1.2.v5.5	Cre04.g221600.t1.2
VKL	Cre04.g217954.t1.1 pacid=30791589 transcript=Cre04.g217954.t1.1 locus=Cre04.g217954 ID=Cre04.g217954.t1.1.v5.5	Cre04.g217954.t1.1
KKL	Cre12.g544450.t1.2 pacid=30791703 transcript=Cre12.g544450.t1.2 locus=Cre12.g544450 ID=Cre12.g544450.t1.2.v5.5	Cre12.g544450.t1.2
LRL	Cre12.g493903.t2.1 pacid=30792011 transcript=Cre12.g493903.t2.1 locus=Cre12.g493903 ID=Cre12.g493903.t2.1.v5.5	Cre12.g493903.t2.1
GKL	Cre12.g538100.t1.2 pacid=30792173 transcript=Cre12.g538100.t1.2 locus=Cre12.g538100 ID=Cre12.g538100.t1.2.v5.5	Cre12.g538100.t1.2
GRM	Cre12.g519700.t1.1 pacid=30792298 transcript=Cre12.g519700.t1.1 locus=Cre12.g519700 ID=Cre12.g519700.t1.1.v5.5	Cre12.g519700.t1.1
PRI	Cre12.g513350.t1.1 pacid=30792713 transcript=Cre12.g513350.t1.1 locus=Cre12.g513350 ID=Cre12.g513350.t1.1.v5.5	Cre12.g513350.t1.1
GRL	Cre12.g505151.t1.1 pacid=30792735 transcript=Cre12.g505151.t1.1 locus=Cre12.g505151 ID=Cre12.g505151.t1.1.v5.5	Cre12.g505151.t1.1
LRM	Cre12.g541352.t1.1 pacid=30793010 transcript=Cre12.g541352.t1.1 locus=Cre12.g541352 ID=Cre12.g541352.t1.1.v5.5	Cre12.g541352.t1.1
LRM	Cre12.g541352.t2.1 pacid=30793011 transcript=Cre12.g541352.t2.1 locus=Cre12.g541352 ID=Cre12.g541352.t2.1.v5.5	Cre12.g541352.t2.1
KKL	Cre12.g490650.t1.2 pacid=30793126 transcript=Cre12.g490650.t1.2 locus=Cre12.g490650 ID=Cre12.g490650.t1.2.v5.5	Cre12.g490650.t1.2
GKI	Cre12.g546150.t1.2 pacid=30793143 transcript=Cre12.g546150.t1.2 locus=Cre12.g546150 ID=Cre12.g546150.t1.2.v5.5	Cre12.g546150.t1.2
CKL	Cre12.g504950.t1.2 pacid=30793225 transcript=Cre12.g504950.t1.2 locus=Cre12.g504950 ID=Cre12.g504950.t1.2.v5.5	Cre12.g504950.t1.2
KRL	Cre12.g548152.t1.1 pacid=30793321 transcript=Cre12.g548152.t1.1 locus=Cre12.g548152 ID=Cre12.g548152.t1.1.v5.5	Cre12.g548152.t1.1
LKL	Cre12.g548100.t1.1 pacid=30793480 transcript=Cre12.g548100.t1.1 locus=Cre12.g548100 ID=Cre12.g548100.t1.1.v5.5	Cre12.g548100.t1.1
LRL	Cre12.g524100.t1.2 pacid=30793624 transcript=Cre12.g524100.t1.2 locus=Cre12.g524100 ID=Cre12.g524100.t1.2.v5.5	Cre12.g524100.t1.2
AGI	Cre08.g379400.t1.1 pacid=30773403 transcript=Cre08.g379400.t1.1 locus=Cre08.g379400 ID=Cre08.g379400.t1.1.v5.5	Cre08.g379400.t1.1
AHM	Cre08.g382605.t1.1 pacid=30773464 transcript=Cre08.g382605.t1.1 locus=Cre08.g382605 ID=Cre08.g382605.t1.1.v5.5	Cre08.g382605.t1.1
AGI	Cre08.g369800.t1.2 pacid=30773503 transcript=Cre08.g369800.t1.2 locus=Cre08.g369800 ID=Cre08.g369800.t1.2.v5.5	Cre08.g369800.t1.2
SLL	Cre08.g364501.t1.1 pacid=30773727 transcript=Cre08.g364501.t1.1 locus=Cre08.g364501 ID=Cre08.g364501.t1.1.v5.5	Cre08.g364501.t1.1
ALL	Cre08.g360801.t1.1 pacid=30773927 transcript=Cre08.g360801.t1.1 locus=Cre08.g360801 ID=Cre08.g360801.t1.1.v5.5	Cre08.g360801.t1.1
AGM	Cre08.g376850.t1.2 pacid=30773936 transcript=Cre08.g376850.t1.2 locus=Cre08.g376850 ID=Cre08.g376850.t1.2.v5.5	Cre08.g376850.t1.2
AGM	Cre08.g376850.t2.1 pacid=30773937 transcript=Cre08.g376850.t2.1 locus=Cre08.g376850 ID=Cre08.g376850.t2.1.v5.5	Cre08.g376850.t2.1
ALM	Cre08.g358552.t1.1 pacid=30774098 transcript=Cre08.g358552.t1.1 locus=Cre08.g358552 ID=Cre08.g358552.t1.1.v5.5	Cre08.g358552.t1.1
STL	Cre08.g378400.t1.2 pacid=30774107 transcript=Cre08.g378400.t1.2 locus=Cre08.g378400 ID=Cre08.g378400.t1.2.v5.5	Cre08.g378400.t1.2
SPL	Cre08.g361050.t1.2 pacid=30774153 transcript=Cre08.g361050.t1.2 locus=Cre08.g361050 ID=Cre08.g361050.t1.2.v5.5	Cre08.g361050.t1.2
ASL	Cre08.g382850.t1.2 pacid=30774164 transcript=Cre08.g382850.t1.2 locus=Cre08.g382850 ID=Cre08.g382850.t1.2.v5.5	Cre08.g382850.t1.2
AGL	Cre07.g325850.t1.1 pacid=30774261 transcript=Cre07.g325850.t1.1 locus=Cre07.g325850 ID=Cre07.g325850.t1.1.v5.5	Cre07.g325850.t1.1
SLM	Cre07.g333950.t1.2 pacid=30774418 transcript=Cre07.g333950.t1.2 locus=Cre07.g333950 ID=Cre07.g333950.t1.2.v5.5	Cre07.g333950.t1.2
SML	Cre07.g335850.t1.2 pacid=30774426 transcript=Cre07.g335850.t1.2 locus=Cre07.g335850 ID=Cre07.g335850.t1.2.v5.5	Cre07.g335850.t1.2
ATM	Cre07.g335900.t1.2 pacid=30774443 transcript=Cre07.g335900.t1.2 locus=Cre07.g335900 ID=Cre07.g335900.t1.2.v5.5	Cre07.g335900.t1.2
ALL	Cre07.g320950.t1.2 pacid=30774494 transcript=Cre07.g320950.t1.2 locus=Cre07.g320950 ID=Cre07.g320950.t1.2.v5.5	Cre07.g320950.t1.2
AEL	Cre07.g339500.t1.2 pacid=30774570 transcript=Cre07.g339500.t1.2 locus=Cre07.g339500 ID=Cre07.g339500.t1.2.v5.5	Cre07.g339500.t1.2
ATL	Cre07.g339700.t1.2 pacid=30774594 transcript=Cre07.g339700.t1.2 locus=Cre07.g339700 ID=Cre07.g339700.t1.2.v5.5	Cre07.g339700.t1.2
ATL	Cre07.g342050.t1.2 pacid=30774596 transcript=Cre07.g342050.t1.2 locus=Cre07.g342050 ID=Cre07.g342050.t1.2.v5.5	Cre07.g342050.t1.2
SGL	Cre07.g317250.t1.1 pacid=30774850 transcript=Cre07.g317250.t1.1 locus=Cre07.g317250 ID=Cre07.g317250.t1.1.v5.5	Cre07.g317250.t1.1
SQL	Cre07.g338300.t1.1 pacid=30774931 transcript=Cre07.g338300.t1.1 locus=Cre07.g338300 ID=Cre07.g338300.t1.1.v5.5	Cre07.g338300.t1.1
AGL	Cre07.g325812.t1.1 pacid=30774934 transcript=Cre07.g325812.t1.1 locus=Cre07.g325812 ID=Cre07.g325812.t1.1.v5.5	Cre07.g325812.t1.1
SGL	Cre07.g317500.t1.1 pacid=30775072 transcript=Cre07.g317500.t1.1 locus=Cre07.g317500 ID=Cre07.g317500.t1.1.v5.5	Cre07.g317500.t1.1
SLL	Cre07.g342400.t1.2 pacid=30775103 transcript=Cre07.g342400.t1.2 locus=Cre07.g342400 ID=Cre07.g342400.t1.2.v5.5	Cre07.g342400.t1.2
AEL	Cre07.g333400.t1.1 pacid=30775174 transcript=Cre07.g333400.t1.1 locus=Cre07.g333400 ID=Cre07.g333400.t1.1.v5.5	Cre07.g333400.t1.1
SQI	Cre07.g318209.t1.2 pacid=30775227 transcript=Cre07.g318209.t1.2 locus=Cre07.g318209 ID=Cre07.g318209.t1.2.v5.5	Cre07.g318209.t1.2
AML	Cre07.g330600.t1.1 pacid=30775317 transcript=Cre07.g330600.t1.1 locus=Cre07.g330600 ID=Cre07.g330600.t1.1.v5.5	Cre07.g330600.t1.1
AEL	Cre07.g349250.t1.2 pacid=30775356 transcript=Cre07.g349250.t1.2 locus=Cre07.g349250 ID=Cre07.g349250.t1.2.v5.5	Cre07.g349250.t1.2
SLI	Cre07.g328950.t1.1 pacid=30775400 transcript=Cre07.g328950.t1.1 locus=Cre07.g328950 ID=Cre07.g328950.t1.1.v5.5	Cre07.g328950.t1.1
AEI	Cre11.g478350.t1.2 pacid=30775479 transcript=Cre11.g478350.t1.2 locus=Cre11.g478350 ID=Cre11.g478350.t1.2.v5.5	Cre11.g478350.t1.2
SQL	Cre11.g467551.t1.1 pacid=30775496 transcript=Cre11.g467551.t1.1 locus=Cre11.g467551 ID=Cre11.g467551.t1.1.v5.5	Cre11.g467551.t1.1
SGL	Cre11.g481115.t1.1 pacid=30775670 transcript=Cre11.g481115.t1.1 locus=Cre11.g481115 ID=Cre11.g481115.t1.1.v5.5	Cre11.g481115.t1.1
AGL	Cre11.g468100.t1.2 pacid=30775826 transcript=Cre11.g468100.t1.2 locus=Cre11.g468100 ID=Cre11.g468100.t1.2.v5.5	Cre11.g468100.t1.2
AGL	Cre11.g467554.t1.1 pacid=30775880 transcript=Cre11.g467554.t1.1 locus=Cre11.g467554 ID=Cre11.g467554.t1.1.v5.5	Cre11.g467554.t1.1
SLL	Cre11.g468371.t1.1 pacid=30775951 transcript=Cre11.g468371.t1.1 locus=Cre11.g468371 ID=Cre11.g468371.t1.1.v5.5	Cre11.g468371.t1.1
SLI	Cre11.g467681.t1.1 pacid=30776021 transcript=Cre11.g467681.t1.1 locus=Cre11.g467681 ID=Cre11.g467681.t1.1.v5.5	Cre11.g467681.t1.1
AHL	Cre14.g634113.t1.2 pacid=30776285 transcript=Cre14.g634113.t1.2 locus=Cre14.g634113 ID=Cre14.g634113.t1.2.v5.5	Cre14.g634113.t1.2
AQI	Cre14.g630750.t1.1 pacid=30776342 transcript=Cre14.g630750.t1.1 locus=Cre14.g630750 ID=Cre14.g630750.t1.1.v5.5	Cre14.g630750.t1.1
AFM	Cre14.g608600.t1.2 pacid=30776360 transcript=Cre14.g608600.t1.2 locus=Cre14.g608600 ID=Cre14.g608600.t1.2.v5.5	Cre14.g608600.t1.2
ALL	Cre14.g626000.t1.1 pacid=30776380 transcript=Cre14.g626000.t1.1 locus=Cre14.g626000 ID=Cre14.g626000.t1.1.v5.5	Cre14.g626000.t1.1
ALL	Cre14.g626750.t1.2 pacid=30776408 transcript=Cre14.g626750.t1.2 locus=Cre14.g626750 ID=Cre14.g626750.t1.2.v5.5	Cre14.g626750.t1.2
ASL	Cre14.g628450.t1.1 pacid=30776630 transcript=Cre14.g628450.t1.1 locus=Cre14.g628450 ID=Cre14.g628450.t1.1.v5.5	Cre14.g628450.t1.1
SGI	Cre14.g628600.t1.1 pacid=30776725 transcript=Cre14.g628600.t1.1 locus=Cre14.g628600 ID=Cre14.g628600.t1.1.v5.5	Cre14.g628600.t1.1
SYM	Cre14.g623950.t1.1 pacid=30776741 transcript=Cre14.g623950.t1.1 locus=Cre14.g623950 ID=Cre14.g623950.t1.1.v5.5	Cre14.g623950.t1.1
SYM	Cre14.g623950.t2.1 pacid=30776742 transcript=Cre14.g623950.t2.1 locus=Cre14.g623950 ID=Cre14.g623950.t2.1.v5.5	Cre14.g623950.t2.1
AML	Cre14.g626634.t1.1 pacid=30776759 transcript=Cre14.g626634.t1.1 locus=Cre14.g626634 ID=Cre14.g626634.t1.1.v5.5	Cre14.g626634.t1.1
SLM	Cre14.g630883.t1.1 pacid=30776762 transcript=Cre14.g630883.t1.1 locus=Cre14.g630883 ID=Cre14.g630883.t1.1.v5.5	Cre14.g630883.t1.1
STL	Cre16.g680117.t1.1 pacid=30776894 transcript=Cre16.g680117.t1.1 locus=Cre16.g680117 ID=Cre16.g680117.t1.1.v5.5	Cre16.g680117.t1.1
AGL	Cre16.g689759.t1.1 pacid=30776899 transcript=Cre16.g689759.t1.1 locus=Cre16.g689759 ID=Cre16.g689759.t1.1.v5.5	Cre16.g689759.t1.1
ALL	Cre16.g683000.t1.2 pacid=30776935 transcript=Cre16.g683000.t1.2 locus=Cre16.g683000 ID=Cre16.g683000.t1.2.v5.5	Cre16.g683000.t1.2
SML	Cre16.g660000.t1.2 pacid=30777006 transcript=Cre16.g660000.t1.2 locus=Cre16.g660000 ID=Cre16.g660000.t1.2.v5.5	Cre16.g660000.t1.2
AFM	Cre16.g648100.t1.1 pacid=30777147 transcript=Cre16.g648100.t1.1 locus=Cre16.g648100 ID=Cre16.g648100.t1.1.v5.5	Cre16.g648100.t1.1
AGL	Cre16.g679221.t1.1 pacid=30777190 transcript=Cre16.g679221.t1.1 locus=Cre16.g679221 ID=Cre16.g679221.t1.1.v5.5	Cre16.g679221.t1.1
AFL	Cre16.g689199.t1.1 pacid=30777222 transcript=Cre16.g689199.t1.1 locus=Cre16.g689199 ID=Cre16.g689199.t1.1.v5.5	Cre16.g689199.t1.1
APL	Cre16.g661976.t1.1 pacid=30777291 transcript=Cre16.g661976.t1.1 locus=Cre16.g661976 ID=Cre16.g661976.t1.1.v5.5	Cre16.g661976.t1.1
AFM	Cre16.g671329.t1.1 pacid=30777401 transcript=Cre16.g671329.t1.1 locus=Cre16.g671329 ID=Cre16.g671329.t1.1.v5.5	Cre16.g671329.t1.1
AGL	Cre16.g676314.t1.1 pacid=30777467 transcript=Cre16.g676314.t1.1 locus=Cre16.g676314 ID=Cre16.g676314.t1.1.v5.5	Cre16.g676314.t1.1
SLL	Cre16.g687050.t1.1 pacid=30777513 transcript=Cre16.g687050.t1.1 locus=Cre16.g687050 ID=Cre16.g687050.t1.1.v5.5	Cre16.g687050.t1.1
AGL	Cre16.g649250.t1.1 pacid=30777631 transcript=Cre16.g649250.t1.1 locus=Cre16.g649250 ID=Cre16.g649250.t1.1.v5.5	Cre16.g649250.t1.1
SEL	Cre16.g685300.t1.2 pacid=30777881 transcript=Cre16.g685300.t1.2 locus=Cre16.g685300 ID=Cre16.g685300.t1.2.v5.5	Cre16.g685300.t1.2
SLL	Cre16.g660050.t1.1 pacid=30777912 transcript=Cre16.g660050.t1.1 locus=Cre16.g660050 ID=Cre16.g660050.t1.1.v5.5	Cre16.g660050.t1.1
SEL	Cre16.g683100.t1.2 pacid=30778200 transcript=Cre16.g683100.t1.2 locus=Cre16.g683100 ID=Cre16.g683100.t1.2.v5.5	Cre16.g683100.t1.2
SGL	Cre16.g650100.t1.2 pacid=30778201 transcript=Cre16.g650100.t1.2 locus=Cre16.g650100 ID=Cre16.g650100.t1.2.v5.5	Cre16.g650100.t1.2
SMI	Cre19.g750997.t1.1 pacid=30778326 transcript=Cre19.g750997.t1.1 locus=Cre19.g750997 ID=Cre19.g750997.t1.1.v5.5	Cre19.g750997.t1.1
SMI	Cre19.g751147.t1.1 pacid=30778335 transcript=Cre19.g751147.t1.1 locus=Cre19.g751147 ID=Cre19.g751147.t1.1.v5.5	Cre19.g751147.t1.1
SMI	Cre19.g751147.t4.1 pacid=30778339 transcript=Cre19.g751147.t4.1 locus=Cre19.g751147 ID=Cre19.g751147.t4.1.v5.5	Cre19.g751147.t4.1
ALL	Cre32.g758697.t1.1 pacid=30778376 transcript=Cre32.g758697.t1.1 locus=Cre32.g758697 ID=Cre32.g758697.t1.1.v5.5	Cre32.g758697.t1.1
AGL	Cre06.g269650.t1.2 pacid=30778446 transcript=Cre06.g269650.t1.2 locus=Cre06.g269650 ID=Cre06.g269650.t1.2.v5.5	Cre06.g269650.t1.2
ASL	Cre06.g261850.t1.2 pacid=30778519 transcript=Cre06.g261850.t1.2 locus=Cre06.g261850 ID=Cre06.g261850.t1.2.v5.5	Cre06.g261850.t1.2
AGL	Cre06.g296000.t1.2 pacid=30778548 transcript=Cre06.g296000.t1.2 locus=Cre06.g296000 ID=Cre06.g296000.t1.2.v5.5	Cre06.g296000.t1.2
SSL	Cre06.g265150.t1.1 pacid=30778563 transcript=Cre06.g265150.t1.1 locus=Cre06.g265150 ID=Cre06.g265150.t1.1.v5.5	Cre06.g265150.t1.1
AYL	Cre06.g278146.t1.1 pacid=30778702 transcript=Cre06.g278146.t1.1 locus=Cre06.g278146 ID=Cre06.g278146.t1.1.v5.5	Cre06.g278146.t1.1
SLM	Cre06.g299550.t1.2 pacid=30778725 transcript=Cre06.g299550.t1.2 locus=Cre06.g299550 ID=Cre06.g299550.t1.2.v5.5	Cre06.g299550.t1.2
AGI	Cre06.g287700.t1.1 pacid=30778791 transcript=Cre06.g287700.t1.1 locus=Cre06.g287700 ID=Cre06.g287700.t1.1.v5.5	Cre06.g287700.t1.1
AGL	Cre06.g290800.t1.1 pacid=30778827 transcript=Cre06.g290800.t1.1 locus=Cre06.g290800 ID=Cre06.g290800.t1.1.v5.5	Cre06.g290800.t1.1
SFM	Cre06.g295700.t1.1 pacid=30778933 transcript=Cre06.g295700.t1.1 locus=Cre06.g295700 ID=Cre06.g295700.t1.1.v5.5	Cre06.g295700.t1.1
SSM	Cre06.g258733.t2.1 pacid=30779056 transcript=Cre06.g258733.t2.1 locus=Cre06.g258733 ID=Cre06.g258733.t2.1.v5.5	Cre06.g258733.t2.1
SSM	Cre06.g258733.t1.1 pacid=30779057 transcript=Cre06.g258733.t1.1 locus=Cre06.g258733 ID=Cre06.g258733.t1.1.v5.5	Cre06.g258733.t1.1
ALL	Cre06.g270276.t1.1 pacid=30779150 transcript=Cre06.g270276.t1.1 locus=Cre06.g270276 ID=Cre06.g270276.t1.1.v5.5	Cre06.g270276.t1.1
AYM	Cre06.g268550.t1.1 pacid=30779257 transcript=Cre06.g268550.t1.1 locus=Cre06.g268550 ID=Cre06.g268550.t1.1.v5.5	Cre06.g268550.t1.1
AYM	Cre06.g268550.t2.1 pacid=30779258 transcript=Cre06.g268550.t2.1 locus=Cre06.g268550 ID=Cre06.g268550.t2.1.v5.5	Cre06.g268550.t2.1
AGI	Cre06.g304550.t1.1 pacid=30779374 transcript=Cre06.g304550.t1.1 locus=Cre06.g304550 ID=Cre06.g304550.t1.1.v5.5	Cre06.g304550.t1.1
SSL	Cre06.g296350.t1.1 pacid=30779401 transcript=Cre06.g296350.t1.1 locus=Cre06.g296350 ID=Cre06.g296350.t1.1.v5.5	Cre06.g296350.t1.1
AEL	Cre06.g297950.t1.2 pacid=30779509 transcript=Cre06.g297950.t1.2 locus=Cre06.g297950 ID=Cre06.g297950.t1.2.v5.5	Cre06.g297950.t1.2
AEL	Cre06.g297950.t2.1 pacid=30779510 transcript=Cre06.g297950.t2.1 locus=Cre06.g297950 ID=Cre06.g297950.t2.1.v5.5	Cre06.g297950.t2.1
ASM	Cre06.g281500.t1.1 pacid=30779769 transcript=Cre06.g281500.t1.1 locus=Cre06.g281500 ID=Cre06.g281500.t1.1.v5.5	Cre06.g281500.t1.1
AFM	Cre06.g290100.t1.2 pacid=30779799 transcript=Cre06.g290100.t1.2 locus=Cre06.g290100 ID=Cre06.g290100.t1.2.v5.5	Cre06.g290100.t1.2
AQL	Cre06.g250650.t1.2 pacid=30780089 transcript=Cre06.g250650.t1.2 locus=Cre06.g250650 ID=Cre06.g250650.t1.2.v5.5	Cre06.g250650.t1.2
AEL	Cre06.g276700.t1.2 pacid=30780130 transcript=Cre06.g276700.t1.2 locus=Cre06.g276700 ID=Cre06.g276700.t1.2.v5.5	Cre06.g276700.t1.2
SSL	Cre09.g411600.t1.1 pacid=30780403 transcript=Cre09.g411600.t1.1 locus=Cre09.g411600 ID=Cre09.g411600.t1.1.v5.5	Cre09.g411600.t1.1
ATL	Cre09.g387350.t1.2 pacid=30780800 transcript=Cre09.g387350.t1.2 locus=Cre09.g387350 ID=Cre09.g387350.t1.2.v5.5	Cre09.g387350.t1.2
ATI	Cre09.g389356.t1.1 pacid=30781095 transcript=Cre09.g389356.t1.1 locus=Cre09.g389356 ID=Cre09.g389356.t1.1.v5.5	Cre09.g389356.t1.1
ACL	Cre09.g411666.t1.1 pacid=30781120 transcript=Cre09.g411666.t1.1 locus=Cre09.g411666 ID=Cre09.g411666.t1.1.v5.5	Cre09.g411666.t1.1
SLL	Cre09.g401301.t1.1 pacid=30781153 transcript=Cre09.g401301.t1.1 locus=Cre09.g401301 ID=Cre09.g401301.t1.1.v5.5	Cre09.g401301.t1.1
SPL	Cre09.g394800.t1.1 pacid=30781273 transcript=Cre09.g394800.t1.1 locus=Cre09.g394800 ID=Cre09.g394800.t1.1.v5.5	Cre09.g394800.t1.1
ASL	Cre09.g403034.t1.1 pacid=30781505 transcript=Cre09.g403034.t1.1 locus=Cre09.g403034 ID=Cre09.g403034.t1.1.v5.5	Cre09.g403034.t1.1
ALL	Cre09.g402750.t1.2 pacid=30781527 transcript=Cre09.g402750.t1.2 locus=Cre09.g402750 ID=Cre09.g402750.t1.2.v5.5	Cre09.g402750.t1.2
SFL	Cre17.g738350.t1.2 pacid=30781698 transcript=Cre17.g738350.t1.2 locus=Cre17.g738350 ID=Cre17.g738350.t1.2.v5.5	Cre17.g738350.t1.2
APL	Cre17.g738250.t1.1 pacid=30781733 transcript=Cre17.g738250.t1.1 locus=Cre17.g738250 ID=Cre17.g738250.t1.1.v5.5	Cre17.g738250.t1.1
AGM	Cre17.g733050.t1.2 pacid=30781742 transcript=Cre17.g733050.t1.2 locus=Cre17.g733050 ID=Cre17.g733050.t1.2.v5.5	Cre17.g733050.t1.2
AGM	Cre17.g733050.t3.1 pacid=30781743 transcript=Cre17.g733050.t3.1 locus=Cre17.g733050 ID=Cre17.g733050.t3.1.v5.5	Cre17.g733050.t3.1
SGL	Cre17.g746597.t1.1 pacid=30781747 transcript=Cre17.g746597.t1.1 locus=Cre17.g746597 ID=Cre17.g746597.t1.1.v5.5	Cre17.g746597.t1.1
SGL	Cre17.g746597.t2.1 pacid=30781748 transcript=Cre17.g746597.t2.1 locus=Cre17.g746597 ID=Cre17.g746597.t2.1.v5.5	Cre17.g746597.t2.1
ALL	Cre17.g725000.t1.1 pacid=30781922 transcript=Cre17.g725000.t1.1 locus=Cre17.g725000 ID=Cre17.g725000.t1.1.v5.5	Cre17.g725000.t1.1
AFL	Cre17.g700750.t1.2 pacid=30781974 transcript=Cre17.g700750.t1.2 locus=Cre17.g700750 ID=Cre17.g700750.t1.2.v5.5	Cre17.g700750.t1.2
AGI	Cre17.g712500.t1.1 pacid=30781984 transcript=Cre17.g712500.t1.1 locus=Cre17.g712500 ID=Cre17.g712500.t1.1.v5.5	Cre17.g712500.t1.1
SSL	Cre17.g717900.t1.2 pacid=30781993 transcript=Cre17.g717900.t1.2 locus=Cre17.g717900 ID=Cre17.g717900.t1.2.v5.5	Cre17.g717900.t1.2
AGL	Cre17.g746547.t1.1 pacid=30782012 transcript=Cre17.g746547.t1.1 locus=Cre17.g746547 ID=Cre17.g746547.t1.1.v5.5	Cre17.g746547.t1.1
AGL	Cre17.g723950.t1.1 pacid=30782307 transcript=Cre17.g723950.t1.1 locus=Cre17.g723950 ID=Cre17.g723950.t1.1.v5.5	Cre17.g723950.t1.1
AGL	Cre17.g710050.t1.1 pacid=30782353 transcript=Cre17.g710050.t1.1 locus=Cre17.g710050 ID=Cre17.g710050.t1.1.v5.5	Cre17.g710050.t1.1
AFL	Cre17.g702900.t1.2 pacid=30782366 transcript=Cre17.g702900.t1.2 locus=Cre17.g702900 ID=Cre17.g702900.t1.2.v5.5	Cre17.g702900.t1.2
ALM	Cre17.g744247.t1.1 pacid=30782490 transcript=Cre17.g744247.t1.1 locus=Cre17.g744247 ID=Cre17.g744247.t1.1.v5.5	Cre17.g744247.t1.1
SFL	Cre17.g729550.t1.1 pacid=30782517 transcript=Cre17.g729550.t1.1 locus=Cre17.g729550 ID=Cre17.g729550.t1.1.v5.5	Cre17.g729550.t1.1
SGI	Cre17.g739700.t1.1 pacid=30782600 transcript=Cre17.g739700.t1.1 locus=Cre17.g739700 ID=Cre17.g739700.t1.1.v5.5	Cre17.g739700.t1.1
SNM	Cre17.g724850.t1.2 pacid=30782603 transcript=Cre17.g724850.t1.2 locus=Cre17.g724850 ID=Cre17.g724850.t1.2.v5.5	Cre17.g724850.t1.2
AYI	Cre17.g700450.t1.2 pacid=30782676 transcript=Cre17.g700450.t1.2 locus=Cre17.g700450 ID=Cre17.g700450.t1.2.v5.5	Cre17.g700450.t1.2
AGL	Cre17.g723450.t1.1 pacid=30782721 transcript=Cre17.g723450.t1.1 locus=Cre17.g723450 ID=Cre17.g723450.t1.1.v5.5	Cre17.g723450.t1.1
AGL	Cre17.g723450.t2.1 pacid=30782722 transcript=Cre17.g723450.t2.1 locus=Cre17.g723450 ID=Cre17.g723450.t2.1.v5.5	Cre17.g723450.t2.1
SFI	Cre17.g742998.t1.1 pacid=30782855 transcript=Cre17.g742998.t1.1 locus=Cre17.g742998 ID=Cre17.g742998.t1.1.v5.5	Cre17.g742998.t1.1
AYI	Cre17.g702950.t1.2 pacid=30782883 transcript=Cre17.g702950.t1.2 locus=Cre17.g702950 ID=Cre17.g702950.t1.2.v5.5	Cre17.g702950.t1.2
AGL	Cre17.g743997.t1.1 pacid=30782885 transcript=Cre17.g743997.t1.1 locus=Cre17.g743997 ID=Cre17.g743997.t1.1.v5.5	Cre17.g743997.t1.1
AEI	Cre05.g238332.t1.1 pacid=30782977 transcript=Cre05.g238332.t1.1 locus=Cre05.g238332 ID=Cre05.g238332.t1.1.v5.5	Cre05.g238332.t1.1
SGL	Cre05.g244000.t1.1 pacid=30782989 transcript=Cre05.g244000.t1.1 locus=Cre05.g244000 ID=Cre05.g244000.t1.1.v5.5	Cre05.g244000.t1.1
AGL	Cre05.g233051.t1.1 pacid=30783036 transcript=Cre05.g233051.t1.1 locus=Cre05.g233051 ID=Cre05.g233051.t1.1.v5.5	Cre05.g233051.t1.1
AGL	Cre05.g233051.t2.1 pacid=30783037 transcript=Cre05.g233051.t2.1 locus=Cre05.g233051 ID=Cre05.g233051.t2.1.v5.5	Cre05.g233051.t2.1
STI	Cre05.g230800.t1.1 pacid=30783039 transcript=Cre05.g230800.t1.1 locus=Cre05.g230800 ID=Cre05.g230800.t1.1.v5.5	Cre05.g230800.t1.1
AFM	Cre05.g245950.t1.1 pacid=30783046 transcript=Cre05.g245950.t1.1 locus=Cre05.g245950 ID=Cre05.g245950.t1.1.v5.5	Cre05.g245950.t1.1
SGM	Cre05.g236700.t1.1 pacid=30783077 transcript=Cre05.g236700.t1.1 locus=Cre05.g236700 ID=Cre05.g236700.t1.1.v5.5	Cre05.g236700.t1.1
SGM	Cre05.g236700.t2.1 pacid=30783078 transcript=Cre05.g236700.t2.1 locus=Cre05.g236700 ID=Cre05.g236700.t2.1.v5.5	Cre05.g236700.t2.1
AHL	Cre05.g232550.t1.2 pacid=30783305 transcript=Cre05.g232550.t1.2 locus=Cre05.g232550 ID=Cre05.g232550.t1.2.v5.5	Cre05.g232550.t1.2
APL	Cre05.g244701.t1.1 pacid=30783311 transcript=Cre05.g244701.t1.1 locus=Cre05.g244701 ID=Cre05.g244701.t1.1.v5.5	Cre05.g244701.t1.1
ASL	Cre15.g639379.t1.2 pacid=30783662 transcript=Cre15.g639379.t1.2 locus=Cre15.g639379 ID=Cre15.g639379.t1.2.v5.5	Cre15.g639379.t1.2
AGM	Cre15.g634600.t1.1 pacid=30783682 transcript=Cre15.g634600.t1.1 locus=Cre15.g634600 ID=Cre15.g634600.t1.1.v5.5	Cre15.g634600.t1.1
SLL	Cre15.g634855.t1.2 pacid=30783747 transcript=Cre15.g634855.t1.2 locus=Cre15.g634855 ID=Cre15.g634855.t1.2.v5.5	Cre15.g634855.t1.2
ALM	Cre13.g567550.t1.1 pacid=30783973 transcript=Cre13.g567550.t1.1 locus=Cre13.g567550 ID=Cre13.g567550.t1.1.v5.5	Cre13.g567550.t1.1
ALM	Cre13.g567550.t2.1 pacid=30783974 transcript=Cre13.g567550.t2.1 locus=Cre13.g567550 ID=Cre13.g567550.t2.1.v5.5	Cre13.g567550.t2.1
ALL	Cre13.g576760.t1.1 pacid=30784132 transcript=Cre13.g576760.t1.1 locus=Cre13.g576760 ID=Cre13.g576760.t1.1.v5.5	Cre13.g576760.t1.1
ATL	Cre13.g564050.t1.1 pacid=30784355 transcript=Cre13.g564050.t1.1 locus=Cre13.g564050 ID=Cre13.g564050.t1.1.v5.5	Cre13.g564050.t1.1
ALM	Cre13.g564100.t1.1 pacid=30784472 transcript=Cre13.g564100.t1.1 locus=Cre13.g564100 ID=Cre13.g564100.t1.1.v5.5	Cre13.g564100.t1.1
AGL	Cre13.g564500.t1.1 pacid=30784680 transcript=Cre13.g564500.t1.1 locus=Cre13.g564500 ID=Cre13.g564500.t1.1.v5.5	Cre13.g564500.t1.1
SEL	Cre02.g104951.t1.2 pacid=30784846 transcript=Cre02.g104951.t1.2 locus=Cre02.g104951 ID=Cre02.g104951.t1.2.v5.5	Cre02.g104951.t1.2
SEL	Cre02.g099700.t1.2 pacid=30784874 transcript=Cre02.g099700.t1.2 locus=Cre02.g099700 ID=Cre02.g099700.t1.2.v5.5	Cre02.g099700.t1.2
AGL	Cre02.g142246.t1.1 pacid=30785143 transcript=Cre02.g142246.t1.1 locus=Cre02.g142246 ID=Cre02.g142246.t1.1.v5.5	Cre02.g142246.t1.1
SSM	Cre02.g145150.t1.1 pacid=30785165 transcript=Cre02.g145150.t1.1 locus=Cre02.g145150 ID=Cre02.g145150.t1.1.v5.5	Cre02.g145150.t1.1
SSM	Cre02.g145150.t2.1 pacid=30785166 transcript=Cre02.g145150.t2.1 locus=Cre02.g145150 ID=Cre02.g145150.t2.1.v5.5	Cre02.g145150.t2.1
SEL	Cre02.g090689.t1.2 pacid=30785173 transcript=Cre02.g090689.t1.2 locus=Cre02.g090689 ID=Cre02.g090689.t1.2.v5.5	Cre02.g090689.t1.2
ALL	Cre02.g101700.t1.1 pacid=30785225 transcript=Cre02.g101700.t1.1 locus=Cre02.g101700 ID=Cre02.g101700.t1.1.v5.5	Cre02.g101700.t1.1
AGM	Cre02.g116950.t1.2 pacid=30785248 transcript=Cre02.g116950.t1.2 locus=Cre02.g116950 ID=Cre02.g116950.t1.2.v5.5	Cre02.g116950.t1.2
APL	Cre02.g095117.t1.1 pacid=30785263 transcript=Cre02.g095117.t1.1 locus=Cre02.g095117 ID=Cre02.g095117.t1.1.v5.5	Cre02.g095117.t1.1
APL	Cre02.g095117.t2.1 pacid=30785264 transcript=Cre02.g095117.t2.1 locus=Cre02.g095117 ID=Cre02.g095117.t2.1.v5.5	Cre02.g095117.t2.1
ATL	Cre02.g074300.t1.1 pacid=30785357 transcript=Cre02.g074300.t1.1 locus=Cre02.g074300 ID=Cre02.g074300.t1.1.v5.5	Cre02.g074300.t1.1
AFM	Cre02.g142366.t1.1 pacid=30785453 transcript=Cre02.g142366.t1.1 locus=Cre02.g142366 ID=Cre02.g142366.t1.1.v5.5	Cre02.g142366.t1.1
AEI	Cre02.g103550.t1.2 pacid=30785557 transcript=Cre02.g103550.t1.2 locus=Cre02.g103550 ID=Cre02.g103550.t1.2.v5.5	Cre02.g103550.t1.2
SPL	Cre02.g076100.t1.1 pacid=30785590 transcript=Cre02.g076100.t1.1 locus=Cre02.g076100 ID=Cre02.g076100.t1.1.v5.5	Cre02.g076100.t1.1
SMM	Cre02.g142200.t1.2 pacid=30785621 transcript=Cre02.g142200.t1.2 locus=Cre02.g142200 ID=Cre02.g142200.t1.2.v5.5	Cre02.g142200.t1.2
AGL	Cre02.g106000.t1.1 pacid=30785646 transcript=Cre02.g106000.t1.1 locus=Cre02.g106000 ID=Cre02.g106000.t1.1.v5.5	Cre02.g106000.t1.1
SEL	Cre02.g104500.t1.1 pacid=30785703 transcript=Cre02.g104500.t1.1 locus=Cre02.g104500 ID=Cre02.g104500.t1.1.v5.5	Cre02.g104500.t1.1
AMI	Cre02.g141800.t1.2 pacid=30785850 transcript=Cre02.g141800.t1.2 locus=Cre02.g141800 ID=Cre02.g141800.t1.2.v5.5	Cre02.g141800.t1.2
AQM	Cre02.g112650.t1.2 pacid=30785853 transcript=Cre02.g112650.t1.2 locus=Cre02.g112650 ID=Cre02.g112650.t1.2.v5.5	Cre02.g112650.t1.2
APM	Cre02.g082050.t1.1 pacid=30785948 transcript=Cre02.g082050.t1.1 locus=Cre02.g082050 ID=Cre02.g082050.t1.1.v5.5	Cre02.g082050.t1.1
SLL	Cre02.g087551.t1.1 pacid=30786045 transcript=Cre02.g087551.t1.1 locus=Cre02.g087551 ID=Cre02.g087551.t1.1.v5.5	Cre02.g087551.t1.1
AEL	Cre02.g096455.t1.2 pacid=30786047 transcript=Cre02.g096455.t1.2 locus=Cre02.g096455 ID=Cre02.g096455.t1.2.v5.5	Cre02.g096455.t1.2
SQL	Cre02.g146050.t1.2 pacid=30786232 transcript=Cre02.g146050.t1.2 locus=Cre02.g146050 ID=Cre02.g146050.t1.2.v5.5	Cre02.g146050.t1.2
SNL	Cre02.g095144.t1.1 pacid=30786309 transcript=Cre02.g095144.t1.1 locus=Cre02.g095144 ID=Cre02.g095144.t1.1.v5.5	Cre02.g095144.t1.1
ALL	Cre02.g142353.t1.1 pacid=30786378 transcript=Cre02.g142353.t1.1 locus=Cre02.g142353 ID=Cre02.g142353.t1.1.v5.5	Cre02.g142353.t1.1
APL	Cre02.g095056.t1.1 pacid=30786492 transcript=Cre02.g095056.t1.1 locus=Cre02.g095056 ID=Cre02.g095056.t1.1.v5.5	Cre02.g095056.t1.1
SCL	Cre03.g164200.t1.1 pacid=30786655 transcript=Cre03.g164200.t1.1 locus=Cre03.g164200 ID=Cre03.g164200.t1.1.v5.5	Cre03.g164200.t1.1
SEL	Cre03.g150450.t1.2 pacid=30786823 transcript=Cre03.g150450.t1.2 locus=Cre03.g150450 ID=Cre03.g150450.t1.2.v5.5	Cre03.g150450.t1.2
SNL	Cre03.g185200.t1.2 pacid=30786852 transcript=Cre03.g185200.t1.2 locus=Cre03.g185200 ID=Cre03.g185200.t1.2.v5.5	Cre03.g185200.t1.2
SGM	Cre03.g201150.t1.1 pacid=30786907 transcript=Cre03.g201150.t1.1 locus=Cre03.g201150 ID=Cre03.g201150.t1.1.v5.5	Cre03.g201150.t1.1
SFM	Cre03.g213313.t1.1 pacid=30786995 transcript=Cre03.g213313.t1.1 locus=Cre03.g213313 ID=Cre03.g213313.t1.1.v5.5	Cre03.g213313.t1.1
AEL	Cre03.g209841.t1.1 pacid=30787009 transcript=Cre03.g209841.t1.1 locus=Cre03.g209841 ID=Cre03.g209841.t1.1.v5.5	Cre03.g209841.t1.1
SLL	Cre03.g181700.t1.1 pacid=30787178 transcript=Cre03.g181700.t1.1 locus=Cre03.g181700 ID=Cre03.g181700.t1.1.v5.5	Cre03.g181700.t1.1
AGL	Cre03.g152425.t1.2 pacid=30787198 transcript=Cre03.g152425.t1.2 locus=Cre03.g152425 ID=Cre03.g152425.t1.2.v5.5	Cre03.g152425.t1.2
SFL	Cre03.g144667.t1.1 pacid=30787329 transcript=Cre03.g144667.t1.1 locus=Cre03.g144667 ID=Cre03.g144667.t1.1.v5.5	Cre03.g144667.t1.1
AGI	Cre03.g207250.t1.2 pacid=30787344 transcript=Cre03.g207250.t1.2 locus=Cre03.g207250 ID=Cre03.g207250.t1.2.v5.5	Cre03.g207250.t1.2
SLL	Cre03.g158250.t1.2 pacid=30787361 transcript=Cre03.g158250.t1.2 locus=Cre03.g158250 ID=Cre03.g158250.t1.2.v5.5	Cre03.g158250.t1.2
ATM	Cre03.g144204.t1.1 pacid=30787450 transcript=Cre03.g144204.t1.1 locus=Cre03.g144204 ID=Cre03.g144204.t1.1.v5.5	Cre03.g144204.t1.1
ASL	Cre03.g176750.t1.2 pacid=30787462 transcript=Cre03.g176750.t1.2 locus=Cre03.g176750 ID=Cre03.g176750.t1.2.v5.5	Cre03.g176750.t1.2
AQL	Cre03.g160450.t1.2 pacid=30787741 transcript=Cre03.g160450.t1.2 locus=Cre03.g160450 ID=Cre03.g160450.t1.2.v5.5	Cre03.g160450.t1.2
SGL	Cre03.g200800.t1.1 pacid=30787802 transcript=Cre03.g200800.t1.1 locus=Cre03.g200800 ID=Cre03.g200800.t1.1.v5.5	Cre03.g200800.t1.1
AGM	Cre03.g159800.t1.1 pacid=30787914 transcript=Cre03.g159800.t1.1 locus=Cre03.g159800 ID=Cre03.g159800.t1.1.v5.5	Cre03.g159800.t1.1
SGM	Cre03.g192150.t1.2 pacid=30787925 transcript=Cre03.g192150.t1.2 locus=Cre03.g192150 ID=Cre03.g192150.t1.2.v5.5	Cre03.g192150.t1.2
ACI	Cre03.g186100.t1.1 pacid=30788025 transcript=Cre03.g186100.t1.1 locus=Cre03.g186100 ID=Cre03.g186100.t1.1.v5.5	Cre03.g186100.t1.1
ASL	Cre03.g146547.t1.1 pacid=30788077 transcript=Cre03.g146547.t1.1 locus=Cre03.g146547 ID=Cre03.g146547.t1.1.v5.5	Cre03.g146547.t1.1
AGM	Cre01.g018650.t1.1 pacid=30788421 transcript=Cre01.g018650.t1.1 locus=Cre01.g018650 ID=Cre01.g018650.t1.1.v5.5	Cre01.g018650.t1.1
ATL	Cre01.g029100.t1.2 pacid=30788679 transcript=Cre01.g029100.t1.2 locus=Cre01.g029100 ID=Cre01.g029100.t1.2.v5.5	Cre01.g029100.t1.2
SGL	Cre01.g000900.t1.2 pacid=30788866 transcript=Cre01.g000900.t1.2 locus=Cre01.g000900 ID=Cre01.g000900.t1.2.v5.5	Cre01.g000900.t1.2
ASL	Cre01.g069472.t1.1 pacid=30788955 transcript=Cre01.g069472.t1.1 locus=Cre01.g069472 ID=Cre01.g069472.t1.1.v5.5	Cre01.g069472.t1.1
AEL	Cre01.g052300.t1.1 pacid=30788981 transcript=Cre01.g052300.t1.1 locus=Cre01.g052300 ID=Cre01.g052300.t1.1.v5.5	Cre01.g052300.t1.1
AEL	Cre01.g025300.t1.1 pacid=30789064 transcript=Cre01.g025300.t1.1 locus=Cre01.g025300 ID=Cre01.g025300.t1.1.v5.5	Cre01.g025300.t1.1
AGL	Cre01.g040500.t1.2 pacid=30789109 transcript=Cre01.g040500.t1.2 locus=Cre01.g040500 ID=Cre01.g040500.t1.2.v5.5	Cre01.g040500.t1.2
ALL	Cre01.g004450.t1.2 pacid=30789152 transcript=Cre01.g004450.t1.2 locus=Cre01.g004450 ID=Cre01.g004450.t1.2.v5.5	Cre01.g004450.t1.2
AGM	Cre01.g001200.t1.1 pacid=30789333 transcript=Cre01.g001200.t1.1 locus=Cre01.g001200 ID=Cre01.g001200.t1.1.v5.5	Cre01.g001200.t1.1
SCI	Cre01.g035700.t1.2 pacid=30789510 transcript=Cre01.g035700.t1.2 locus=Cre01.g035700 ID=Cre01.g035700.t1.2.v5.5	Cre01.g035700.t1.2
SLI	Cre01.g002650.t1.2 pacid=30789610 transcript=Cre01.g002650.t1.2 locus=Cre01.g002650 ID=Cre01.g002650.t1.2.v5.5	Cre01.g002650.t1.2
AHL	Cre01.g054400.t1.1 pacid=30789619 transcript=Cre01.g054400.t1.1 locus=Cre01.g054400 ID=Cre01.g054400.t1.1.v5.5	Cre01.g054400.t1.1
SGL	Cre10.g459450.t1.2 pacid=30789775 transcript=Cre10.g459450.t1.2 locus=Cre10.g459450 ID=Cre10.g459450.t1.2.v5.5	Cre10.g459450.t1.2
AGL	Cre10.g441850.t1.1 pacid=30789829 transcript=Cre10.g441850.t1.1 locus=Cre10.g441850 ID=Cre10.g441850.t1.1.v5.5	Cre10.g441850.t1.1
AGL	Cre10.g441850.t2.1 pacid=30789830 transcript=Cre10.g441850.t2.1 locus=Cre10.g441850 ID=Cre10.g441850.t2.1.v5.5	Cre10.g441850.t2.1
SEL	Cre10.g465450.t1.2 pacid=30789841 transcript=Cre10.g465450.t1.2 locus=Cre10.g465450 ID=Cre10.g465450.t1.2.v5.5	Cre10.g465450.t1.2
ASL	Cre10.g434650.t1.1 pacid=30789878 transcript=Cre10.g434650.t1.1 locus=Cre10.g434650 ID=Cre10.g434650.t1.1.v5.5	Cre10.g434650.t1.1
ALL	Cre10.g434150.t1.1 pacid=30789974 transcript=Cre10.g434150.t1.1 locus=Cre10.g434150 ID=Cre10.g434150.t1.1.v5.5	Cre10.g434150.t1.1
ANM	Cre10.g464800.t1.2 pacid=30790184 transcript=Cre10.g464800.t1.2 locus=Cre10.g464800 ID=Cre10.g464800.t1.2.v5.5	Cre10.g464800.t1.2
ALL	Cre10.g429200.t1.1 pacid=30790219 transcript=Cre10.g429200.t1.1 locus=Cre10.g429200 ID=Cre10.g429200.t1.1.v5.5	Cre10.g429200.t1.1
SFM	Cre10.g433450.t1.2 pacid=30790223 transcript=Cre10.g433450.t1.2 locus=Cre10.g433450 ID=Cre10.g433450.t1.2.v5.5	Cre10.g433450.t1.2
AEI	Cre10.g429702.t1.1 pacid=30790360 transcript=Cre10.g429702.t1.1 locus=Cre10.g429702 ID=Cre10.g429702.t1.1.v5.5	Cre10.g429702.t1.1
SGI	Cre10.g454650.t1.2 pacid=30790444 transcript=Cre10.g454650.t1.2 locus=Cre10.g454650 ID=Cre10.g454650.t1.2.v5.5	Cre10.g454650.t1.2
SLI	Cre10.g424100.t1.2 pacid=30790490 transcript=Cre10.g424100.t1.2 locus=Cre10.g424100 ID=Cre10.g424100.t1.2.v5.5	Cre10.g424100.t1.2
ALL	Cre10.g434001.t2.1 pacid=30790732 transcript=Cre10.g434001.t2.1 locus=Cre10.g434001 ID=Cre10.g434001.t2.1.v5.5	Cre10.g434001.t2.1
ALL	Cre10.g434001.t3.1 pacid=30790733 transcript=Cre10.g434001.t3.1 locus=Cre10.g434001 ID=Cre10.g434001.t3.1.v5.5	Cre10.g434001.t3.1
ALL	Cre10.g434001.t1.1 pacid=30790734 transcript=Cre10.g434001.t1.1 locus=Cre10.g434001 ID=Cre10.g434001.t1.1.v5.5	Cre10.g434001.t1.1
AYL	Cre10.g457700.t1.2 pacid=30790742 transcript=Cre10.g457700.t1.2 locus=Cre10.g457700 ID=Cre10.g457700.t1.2.v5.5	Cre10.g457700.t1.2
AEM	Cre10.g439650.t1.2 pacid=30790859 transcript=Cre10.g439650.t1.2 locus=Cre10.g439650 ID=Cre10.g439650.t1.2.v5.5	Cre10.g439650.t1.2
SSL	Cre10.g440050.t1.2 pacid=30790885 transcript=Cre10.g440050.t1.2 locus=Cre10.g440050 ID=Cre10.g440050.t1.2.v5.5	Cre10.g440050.t1.2
AEL	Cre10.g463550.t1.1 pacid=30790911 transcript=Cre10.g463550.t1.1 locus=Cre10.g463550 ID=Cre10.g463550.t1.1.v5.5	Cre10.g463550.t1.1
SNM	Cre04.g217000.t1.1 pacid=30791178 transcript=Cre04.g217000.t1.1 locus=Cre04.g217000 ID=Cre04.g217000.t1.1.v5.5	Cre04.g217000.t1.1
SFL	Cre04.g226138.t1.1 pacid=30791187 transcript=Cre04.g226138.t1.1 locus=Cre04.g226138 ID=Cre04.g226138.t1.1.v5.5	Cre04.g226138.t1.1
SLI	Cre04.g218600.t1.2 pacid=30791204 transcript=Cre04.g218600.t1.2 locus=Cre04.g218600 ID=Cre04.g218600.t1.2.v5.5	Cre04.g218600.t1.2
AGL	Cre04.g213100.t1.1 pacid=30791212 transcript=Cre04.g213100.t1.1 locus=Cre04.g213100 ID=Cre04.g213100.t1.1.v5.5	Cre04.g213100.t1.1
AHL	Cre04.g231810.t1.1 pacid=30791273 transcript=Cre04.g231810.t1.1 locus=Cre04.g231810 ID=Cre04.g231810.t1.1.v5.5	Cre04.g231810.t1.1
AGL	Cre04.g214900.t1.1 pacid=30791332 transcript=Cre04.g214900.t1.1 locus=Cre04.g214900 ID=Cre04.g214900.t1.1.v5.5	Cre04.g214900.t1.1
ANM	Cre04.g215950.t1.1 pacid=30791372 transcript=Cre04.g215950.t1.1 locus=Cre04.g215950 ID=Cre04.g215950.t1.1.v5.5	Cre04.g215950.t1.1
ALL	Cre04.g211850.t1.2 pacid=30791438 transcript=Cre04.g211850.t1.2 locus=Cre04.g211850 ID=Cre04.g211850.t1.2.v5.5	Cre04.g211850.t1.2
ASL	Cre04.g218800.t1.1 pacid=30791461 transcript=Cre04.g218800.t1.1 locus=Cre04.g218800 ID=Cre04.g218800.t1.1.v5.5	Cre04.g218800.t1.1
AEL	Cre12.g503450.t1.2 pacid=30791726 transcript=Cre12.g503450.t1.2 locus=Cre12.g503450 ID=Cre12.g503450.t1.2.v5.5	Cre12.g503450.t1.2
AGL	Cre12.g526515.t1.1 pacid=30791794 transcript=Cre12.g526515.t1.1 locus=Cre12.g526515 ID=Cre12.g526515.t1.1.v5.5	Cre12.g526515.t1.1
SLI	Cre12.g544900.t1.2 pacid=30791881 transcript=Cre12.g544900.t1.2 locus=Cre12.g544900 ID=Cre12.g544900.t1.2.v5.5	Cre12.g544900.t1.2
AGL	Cre12.g500350.t1.2 pacid=30791899 transcript=Cre12.g500350.t1.2 locus=Cre12.g500350 ID=Cre12.g500350.t1.2.v5.5	Cre12.g500350.t1.2
SGI	Cre12.g496650.t1.2 pacid=30791914 transcript=Cre12.g496650.t1.2 locus=Cre12.g496650 ID=Cre12.g496650.t1.2.v5.5	Cre12.g496650.t1.2
SSL	Cre12.g543000.t1.1 pacid=30792012 transcript=Cre12.g543000.t1.1 locus=Cre12.g543000 ID=Cre12.g543000.t1.1.v5.5	Cre12.g543000.t1.1
AEL	Cre12.g491952.t1.1 pacid=30792113 transcript=Cre12.g491952.t1.1 locus=Cre12.g491952 ID=Cre12.g491952.t1.1.v5.5	Cre12.g491952.t1.1
AEL	Cre12.g491952.t2.1 pacid=30792114 transcript=Cre12.g491952.t2.1 locus=Cre12.g491952 ID=Cre12.g491952.t2.1.v5.5	Cre12.g491952.t2.1
SGM	Cre12.g511800.t1.1 pacid=30792447 transcript=Cre12.g511800.t1.1 locus=Cre12.g511800 ID=Cre12.g511800.t1.1.v5.5	Cre12.g511800.t1.1
SEM	Cre12.g541400.t1.2 pacid=30792528 transcript=Cre12.g541400.t1.2 locus=Cre12.g541400 ID=Cre12.g541400.t1.2.v5.5	Cre12.g541400.t1.2
AYL	Cre12.g488750.t1.2 pacid=30792541 transcript=Cre12.g488750.t1.2 locus=Cre12.g488750 ID=Cre12.g488750.t1.2.v5.5	Cre12.g488750.t1.2
ANI	Cre12.g520100.t1.1 pacid=30792888 transcript=Cre12.g520100.t1.1 locus=Cre12.g520100 ID=Cre12.g520100.t1.1.v5.5	Cre12.g520100.t1.1
AGL	Cre12.g526471.t1.1 pacid=30792889 transcript=Cre12.g526471.t1.1 locus=Cre12.g526471 ID=Cre12.g526471.t1.1.v5.5	Cre12.g526471.t1.1
ALL	Cre12.g511640.t1.1 pacid=30792959 transcript=Cre12.g511640.t1.1 locus=Cre12.g511640 ID=Cre12.g511640.t1.1.v5.5	Cre12.g511640.t1.1
AGL	Cre12.g514800.t1.1 pacid=30793081 transcript=Cre12.g514800.t1.1 locus=Cre12.g514800 ID=Cre12.g514800.t1.1.v5.5	Cre12.g514800.t1.1
STL	Cre12.g547001.t1.1 pacid=30793252 transcript=Cre12.g547001.t1.1 locus=Cre12.g547001 ID=Cre12.g547001.t1.1.v5.5	Cre12.g547001.t1.1
STL	Cre12.g542600.t1.2 pacid=30793345 transcript=Cre12.g542600.t1.2 locus=Cre12.g542600 ID=Cre12.g542600.t1.2.v5.5	Cre12.g542600.t1.2
AEL	Cre12.g495956.t1.1 pacid=30793398 transcript=Cre12.g495956.t1.1 locus=Cre12.g495956 ID=Cre12.g495956.t1.1.v5.5	Cre12.g495956.t1.1
AEL	Cre12.g547050.t1.2 pacid=30793486 transcript=Cre12.g547050.t1.2 locus=Cre12.g547050 ID=Cre12.g547050.t1.2.v5.5	Cre12.g547050.t1.2
AEL	Cre12.g510300.t1.1 pacid=30793496 transcript=Cre12.g510300.t1.1 locus=Cre12.g510300 ID=Cre12.g510300.t1.1.v5.5	Cre12.g510300.t1.1
SSM	Cre12.g547850.t1.2 pacid=30793618 transcript=Cre12.g547850.t1.2 locus=Cre12.g547850 ID=Cre12.g547850.t1.2.v5.5	Cre12.g547850.t1.2
SKV	Cre07.g346418.t1.2 pacid=30774971 transcript=Cre07.g346418.t1.2 locus=Cre07.g346418 ID=Cre07.g346418.t1.2.v5.5	Cre07.g346418.t1.2
SRF	Cre14.g634236.t2.1 pacid=30776577 transcript=Cre14.g634236.t2.1 locus=Cre14.g634236 ID=Cre14.g634236.t2.1.v5.5	Cre14.g634236.t2.1
SRV	Cre16.g683250.t1.2 pacid=30777425 transcript=Cre16.g683250.t1.2 locus=Cre16.g683250 ID=Cre16.g683250.t1.2.v5.5	Cre16.g683250.t1.2
SRV	Cre19.g750547.t1.1 pacid=30778327 transcript=Cre19.g750547.t1.1 locus=Cre19.g750547 ID=Cre19.g750547.t1.1.v5.5	Cre19.g750547.t1.1
SRV	Cre19.g750547.t2.1 pacid=30778328 transcript=Cre19.g750547.t2.1 locus=Cre19.g750547 ID=Cre19.g750547.t2.1.v5.5	Cre19.g750547.t2.1
SRV	Cre19.g750547.t3.1 pacid=30778329 transcript=Cre19.g750547.t3.1 locus=Cre19.g750547 ID=Cre19.g750547.t3.1.v5.5	Cre19.g750547.t3.1
SRV	Cre19.g750547.t4.1 pacid=30778330 transcript=Cre19.g750547.t4.1 locus=Cre19.g750547 ID=Cre19.g750547.t4.1.v5.5	Cre19.g750547.t4.1
ARV	Cre06.g278192.t1.1 pacid=30778424 transcript=Cre06.g278192.t1.1 locus=Cre06.g278192 ID=Cre06.g278192.t1.1.v5.5	Cre06.g278192.t1.1
ARF	Cre06.g305100.t1.1 pacid=30778825 transcript=Cre06.g305100.t1.1 locus=Cre06.g305100 ID=Cre06.g305100.t1.1.v5.5	Cre06.g305100.t1.1
SRV	Cre06.g306450.t1.2 pacid=30779821 transcript=Cre06.g306450.t1.2 locus=Cre06.g306450 ID=Cre06.g306450.t1.2.v5.5	Cre06.g306450.t1.2
ARV	Cre09.g416850.t1.2 pacid=30780459 transcript=Cre09.g416850.t1.2 locus=Cre09.g416850 ID=Cre09.g416850.t1.2.v5.5	Cre09.g416850.t1.2
AKV	Cre09.g401478.t1.1 pacid=30781389 transcript=Cre09.g401478.t1.1 locus=Cre09.g401478 ID=Cre09.g401478.t1.1.v5.5	Cre09.g401478.t1.1
AKV	Cre15.g643028.t1.1 pacid=30783640 transcript=Cre15.g643028.t1.1 locus=Cre15.g643028 ID=Cre15.g643028.t1.1.v5.5	Cre15.g643028.t1.1
SRV	Cre15.g641266.t1.1 pacid=30783654 transcript=Cre15.g641266.t1.1 locus=Cre15.g641266 ID=Cre15.g641266.t1.1.v5.5	Cre15.g641266.t1.1
SRV	Cre15.g641266.t2.1 pacid=30783655 transcript=Cre15.g641266.t2.1 locus=Cre15.g641266 ID=Cre15.g641266.t2.1.v5.5	Cre15.g641266.t2.1
AKY	Cre13.g569600.t1.2 pacid=30784583 transcript=Cre13.g569600.t1.2 locus=Cre13.g569600 ID=Cre13.g569600.t1.2.v5.5	Cre13.g569600.t1.2
AKV	Cre02.g142350.t1.2 pacid=30784824 transcript=Cre02.g142350.t1.2 locus=Cre02.g142350 ID=Cre02.g142350.t1.2.v5.5	Cre02.g142350.t1.2
ARV	Cre02.g141986.t1.1 pacid=30785267 transcript=Cre02.g141986.t1.1 locus=Cre02.g141986 ID=Cre02.g141986.t1.1.v5.5	Cre02.g141986.t1.1
ARV	Cre02.g112750.t1.2 pacid=30785823 transcript=Cre02.g112750.t1.2 locus=Cre02.g112750 ID=Cre02.g112750.t1.2.v5.5	Cre02.g112750.t1.2
ARV	Cre02.g110800.t1.1 pacid=30785845 transcript=Cre02.g110800.t1.1 locus=Cre02.g110800 ID=Cre02.g110800.t1.1.v5.5	Cre02.g110800.t1.1
SKV	Cre03.g163200.t1.1 pacid=30786599 transcript=Cre03.g163200.t1.1 locus=Cre03.g163200 ID=Cre03.g163200.t1.1.v5.5	Cre03.g163200.t1.1
SKV	Cre03.g201300.t1.1 pacid=30786822 transcript=Cre03.g201300.t1.1 locus=Cre03.g201300 ID=Cre03.g201300.t1.1.v5.5	Cre03.g201300.t1.1
ARV	Cre03.g179840.t1.1 pacid=30787342 transcript=Cre03.g179840.t1.1 locus=Cre03.g179840 ID=Cre03.g179840.t1.1.v5.5	Cre03.g179840.t1.1
SRV	Cre01.g022900.t1.1 pacid=30788380 transcript=Cre01.g022900.t1.1 locus=Cre01.g022900 ID=Cre01.g022900.t1.1.v5.5	Cre01.g022900.t1.1
SRY	Cre01.g018750.t1.2 pacid=30788809 transcript=Cre01.g018750.t1.2 locus=Cre01.g018750 ID=Cre01.g018750.t1.2.v5.5	Cre01.g018750.t1.2
SKF	Cre01.g037700.t1.2 pacid=30788905 transcript=Cre01.g037700.t1.2 locus=Cre01.g037700 ID=Cre01.g037700.t1.2.v5.5	Cre01.g037700.t1.2
SRV	Cre01.g051950.t1.2 pacid=30789426 transcript=Cre01.g051950.t1.2 locus=Cre01.g051950 ID=Cre01.g051950.t1.2.v5.5	Cre01.g051950.t1.2
AKV	Cre01.g002451.t1.1 pacid=30789565 transcript=Cre01.g002451.t1.1 locus=Cre01.g002451 ID=Cre01.g002451.t1.1.v5.5	Cre01.g002451.t1.1
AKV	Cre10.g434750.t1.2 pacid=30789728 transcript=Cre10.g434750.t1.2 locus=Cre10.g434750 ID=Cre10.g434750.t1.2.v5.5	Cre10.g434750.t1.2
SRV	Cre10.g459250.t1.2 pacid=30790514 transcript=Cre10.g459250.t1.2 locus=Cre10.g459250 ID=Cre10.g459250.t1.2.v5.5	Cre10.g459250.t1.2
SRV	Cre10.g466600.t1.1 pacid=30790705 transcript=Cre10.g466600.t1.1 locus=Cre10.g466600 ID=Cre10.g466600.t1.1.v5.5	Cre10.g466600.t1.1
SRV	Cre10.g466600.t2.1 pacid=30790706 transcript=Cre10.g466600.t2.1 locus=Cre10.g466600 ID=Cre10.g466600.t2.1.v5.5	Cre10.g466600.t2.1
SRF	Cre12.g558352.t1.1 pacid=30791735 transcript=Cre12.g558352.t1.1 locus=Cre12.g558352 ID=Cre12.g558352.t1.1.v5.5	Cre12.g558352.t1.1
ARY	Cre12.g483700.t1.2 pacid=30793634 transcript=Cre12.g483700.t1.2 locus=Cre12.g483700 ID=Cre12.g483700.t1.2.v5.5	Cre12.g483700.t1.2
ARY	Cre12.g483700.t2.1 pacid=30793635 transcript=Cre12.g483700.t2.1 locus=Cre12.g483700 ID=Cre12.g483700.t2.1.v5.5	Cre12.g483700.t2.1

## Sheet: KEGG Pathway
KEGG Pathway	Hits	Score	Phytozome v5 Transcript IDs
Biosynthesis of alkaloids derived from histidine and purine	4	0.078847	Cre10.g434750.t1.2, Cre01.g042750.t1.2, Cre17.g725550.t1.2, Cre05.g232550.t1.2
Purine metabolism	4	0.53579	Cre12.g504950.t1.2, Cre09.g387350.t1.2, Cre02.g102800.t1.2, Cre06.g276700.t1.2
Alanine, aspartate and glutamate metabolism	3	0.015329	Cre09.g416050.t1.2, Cre06.g294650.t1.2, Cre03.g207250.t1.2
Peroxisome	3	0.075375	Cre06.g294650.t1.2, Cre03.g171300.t1.2, Cre06.g308100.t1.2
Endocytosis	3	0.080462	Cre07.g333950.t1.2, Cre05.g245950.t1.1, Cre06.g250650.t1.2
Biosynthesis of plant hormones	3	0.38221	Cre01.g042750.t1.2, Cre17.g725550.t1.2, Cre05.g232550.t1.2
Vitamin B6 metabolism	2	0.0079851	Cre10.g451900.t1.1, Cre14.g631850.t1.2
Galactose metabolism	2	0.057169	Cre08.g369800.t1.2, Cre10.g440050.t1.2
Glyoxylate and dicarboxylate metabolism	2	0.07643	Cre01.g042750.t1.2, Cre03.g171300.t1.2
Two-component system	2	0.097418	Cre02.g146050.t1.2, Cre03.g207250.t1.2
Glycine, serine and threonine metabolism	2	0.14336	Cre06.g294650.t1.2, Cre10.g451900.t1.1
Glutathione metabolism	2	0.16778	Cre17.g725550.t1.2, Cre02.g142200.t1.2
Fc gamma R-mediated phagocytosis	2	0.19286	Cre05.g245950.t1.1, Cre06.g250650.t1.2
Nucleotide excision repair	2	0.21841	Cre06.g311400.t1.2, Cre09.g403300.t1.2
Glycolysis / Gluconeogenesis	2	0.33235	Cre07.g347100.t1.2, Cre05.g232550.t1.2
Arginine and proline metabolism	2	0.35279	Cre09.g416050.t1.2, Cre03.g207250.t1.2
Oxidative phosphorylation	2	0.38307	Cre10.g424100.t1.2, Cre06.g271200.t1.2
Biosynthesis of alkaloids derived from terpenoid and polyketide	2	0.40785	Cre01.g042750.t1.2, Cre05.g232550.t1.2
Biosynthesis of alkaloids derived from shikimate pathway	2	0.41275	Cre01.g042750.t1.2, Cre05.g232550.t1.2
Biosynthesis of phenylpropanoids	2	0.46065	Cre01.g042750.t1.2, Cre05.g232550.t1.2
Pathways in cancer	2	0.46065	Cre13.g567550.t2.1, Cre02.g116950.t1.2
Biosynthesis of alkaloids derived from ornithine, lysine and nicotinic acid	2	0.46532	Cre01.g042750.t1.2, Cre05.g232550.t1.2
Cell cycle	2	0.47919	Cre01.g052300.t1.1, Cre02.g116950.t1.2
Biosynthesis of terpenoids and steroids	2	0.49284	Cre01.g042750.t1.2, Cre05.g232550.t1.2
Ubiquitin mediated proteolysis	2	0.51071	Cre10.g430050.t1.2, Cre12.g538100.t1.2
Huntington's disease	2	0.54522	Cre02.g102800.t1.2, Cre02.g116950.t1.2
Oocyte meiosis	2	0.67939	Cre02.g113600.t1.2, Cre02.g141800.t1.2
Spliceosome	2	0.70453	Cre12.g524100.t1.2, Cre10.g459450.t1.2
Primary bile acid biosynthesis	1	0.01392	Cre06.g308100.t1.2
Caffeine metabolism	1	0.027649	Cre12.g504950.t1.2
Synthesis and degradation of ketone bodies	1	0.067719	Cre02.g146050.t1.2
Type I diabetes mellitus	1	0.080711	Cre07.g335900.t1.2
Stilbenoid, diarylheptanoid and gingerol biosynthesis	1	0.093525	Cre12.g496650.t1.2
Benzoate degradation via CoA ligation	1	0.1668	Cre02.g146050.t1.2
Other glycan degradation	1	0.1899	Cre08.g369800.t1.2
Circadian rhythm - plant	1	0.20122	Cre01.g030650.t1.2
Terpenoid backbone biosynthesis	1	0.20122	Cre02.g146050.t1.2
Reductive carboxylate cycle (CO2 fixation)	1	0.21238	Cre01.g042750.t1.2
Basal cell carcinoma	1	0.23424	Cre13.g567550.t2.1
Ether lipid metabolism	1	0.23424	Cre03.g160450.t1.2
Notch signaling pathway	1	0.23424	Cre02.g116950.t1.2
Pantothenate and CoA biosynthesis	1	0.2555	Cre10.g434750.t1.2
Limonene and pinene degradation	1	0.27618	Cre12.g496650.t1.2
Lysine degradation	1	0.27618	Cre02.g146050.t1.2
SNARE interactions in vesicular transport	1	0.27618	Cre06.g290100.t1.2
Sulfur metabolism	1	0.27618	Cre08.g367600.t1.2
Tryptophan metabolism	1	0.2963	Cre02.g146050.t1.2
Basal transcription factors	1	0.30615	Cre09.g403300.t1.2
Valine, leucine and isoleucine biosynthesis	1	0.32545	Cre10.g434750.t1.2
Valine, leucine and isoleucine degradation	1	0.32545	Cre02.g146050.t1.2
Hedgehog signaling pathway	1	0.3349	Cre13.g567550.t2.1
Linoleic acid metabolism	1	0.34421	Cre01.g037700.t1.2
RNA polymerase	1	0.3534	Cre02.g102800.t1.2
Propanoate metabolism	1	0.36247	Cre02.g146050.t1.2
Chronic myeloid leukemia	1	0.38022	Cre02.g116950.t1.2
Ubiquinone and other terpenoid-quinone biosynthesis	1	0.38022	Cre05.g245450.t1.2
Nitrogen metabolism	1	0.38892	Cre03.g207250.t1.2
TGF-beta signaling pathway	1	0.38892	Cre01.g052300.t1.1
Citrate cycle (TCA cycle)	1	0.39749	Cre01.g042750.t1.2
Pentose phosphate pathway	1	0.39749	Cre17.g725550.t1.2
Sphingolipid metabolism	1	0.39749	Cre08.g369800.t1.2
Base excision repair	1	0.41428	Cre12.g519700.t1.1
Fatty acid metabolism	1	0.41428	Cre02.g146050.t1.2
Butanoate metabolism	1	0.43861	Cre02.g146050.t1.2
gamma-Hexachlorocyclohexane degradation	1	0.4465	Cre12.g496650.t1.2
Metabolism of xenobiotics by cytochrome P450	1	0.4465	Cre02.g142200.t1.2
Proteasome	1	0.4465	Cre17.g724350.t1.2
Drug metabolism - cytochrome P450	1	0.45428	Cre02.g142200.t1.2
Cysteine and methionine metabolism	1	0.46195	Cre08.g367600.t1.2
Glycerophospholipid metabolism	1	0.49159	Cre17.g699850.t1.2
Naphthalene and anthracene degradation	1	0.49874	Cre12.g496650.t1.2
Amino sugar and nucleotide sugar metabolism	1	0.51275	Cre10.g440050.t1.2
Long-term potentiation	1	0.51961	Cre10.g457700.t1.2
Selenoamino acid metabolism	1	0.53305	Cre08.g367600.t1.2
Aminoacyl-tRNA biosynthesis	1	0.54612	Cre06.g296000.t1.2
Calcium signaling pathway	1	0.57724	Cre10.g457700.t1.2
Neurotrophin signaling pathway	1	0.59489	Cre10.g457700.t1.2
Pyruvate metabolism	1	0.65853	Cre02.g146050.t1.2
Parkinson's disease	1	0.66813	Cre12.g538100.t1.2
ABC transporters	1	0.70817	Cre07.g339700.t1.2
Long-term depression	1	0.71231	Cre09.g387350.t1.2
Cell cycle - yeast	1	0.75069	Cre17.g723450.t2.1
Gap junction	1	0.75423	Cre09.g387350.t1.2
Vascular smooth muscle contraction	1	0.76794	Cre09.g387350.t1.2
Pyrimidine metabolism	1	0.77451	Cre02.g102800.t1.2
RNA degradation	1	0.79608	Cre01.g040500.t1.2
MAPK signaling pathway	1	0.92609	Cre12.g500350.t1.2

## Sheet: MapMan Term
MapMan Term	Level	Hits	Score	Phytozome v5 Transcript IDs
not assigned	1	75	0.97746	Cre01.g018750.t1.2, Cre01.g035700.t1.2, Cre01.g037700.t1.2, Cre01.g054400.t1.1, Cre02.g077800.t1.2, Cre02.g077850.t1.2, Cre02.g096455.t1.2, Cre02.g099700.t1.2, Cre02.g101700.t1.1, Cre02.g104951.t1.2, Cre02.g106300.t1.2, Cre02.g112650.t1.2, Cre02.g142200.t1.2, Cre02.g142350.t1.2, Cre02.g145150.t2.1, Cre03.g150450.t1.2, Cre03.g160450.t1.2, Cre03.g164200.t1.1, Cre03.g183200.t1.2, Cre03.g185150.t1.1,…
not assigned.unknown	2	69	0.85951	Cre01.g018750.t1.2, Cre01.g035700.t1.2, Cre01.g037700.t1.2, Cre01.g054400.t1.1, Cre02.g077800.t1.2, Cre02.g077850.t1.2, Cre02.g096455.t1.2, Cre02.g099700.t1.2, Cre02.g101700.t1.1, Cre02.g104951.t1.2, Cre02.g106300.t1.2, Cre02.g112650.t1.2, Cre02.g142200.t1.2, Cre02.g142350.t1.2, Cre02.g145150.t2.1, Cre03.g150450.t1.2, Cre03.g164200.t1.1, Cre03.g183200.t1.2, Cre03.g185150.t1.1, Cre04.g211850.t1.2,…
protein	1	15	0.53802	Cre07.g319850.t1.2, Cre03.g158250.t1.2, Cre08.g369800.t1.2, Cre17.g739150.t1.2, Cre17.g724350.t1.2, Cre01.g040500.t1.2, Cre10.g459450.t1.2, Cre02.g113600.t1.2, Cre07.g333950.t1.2, Cre08.g383550.t1.2, Cre12.g524100.t1.2, Cre07.g335900.t1.2, Cre02.g103550.t1.2, Cre10.g430050.t1.2, Cre07.g339700.t1.2
RNA	1	8	0.31581	Cre09.g403300.t1.2, Cre07.g320950.t1.2, Cre03.g186500.t1.1, Cre01.g052300.t1.1, Cre02.g116950.t1.2, Cre02.g102800.t1.2, Cre17.g723450.t2.1, Cre07.g318209.t1.2
amino acid metabolism	1	7	0.0015314	Cre06.g294650.t1.2, Cre02.g146050.t1.2, Cre10.g434750.t1.2, Cre06.g257950.t1.2, Cre02.g146050.t1.2, Cre09.g416050.t1.2, Cre10.g451900.t1.1
protein.degradation	2	7	0.15796	Cre10.g459450.t1.2, Cre01.g040500.t1.2, Cre08.g383550.t1.2, Cre10.g430050.t1.2, Cre17.g739150.t1.2, Cre07.g335900.t1.2, Cre17.g724350.t1.2
RNA.regulation of transcription	2	6	0.1789	Cre07.g320950.t1.2, Cre03.g186500.t1.1, Cre01.g052300.t1.1, Cre02.g116950.t1.2, Cre09.g403300.t1.2, Cre07.g318209.t1.2
not assigned.no ontology	2	6	0.93091	Cre03.g160450.t1.2, Cre08.g382850.t1.2, Cre05.g232550.t1.2, Cre16.g683350.t1.2, Cre03.g196900.t1.2, Cre16.g688750.t1.2
misc	1	5	0.16547	Cre06.g250650.t1.2, Cre03.g185200.t1.2, Cre03.g173300.t1.2, Cre05.g245950.t1.1, Cre12.g538100.t1.2
amino acid metabolism.synthesis	2	5	0.0029582	Cre09.g416050.t1.2, Cre06.g257950.t1.2, Cre06.g294650.t1.2, Cre10.g451900.t1.1, Cre10.g434750.t1.2
development	1	4	0.030706	Cre17.g724850.t1.2, Cre02.g102450.t1.2, Cre12.g519700.t1.1, Cre17.g717900.t1.2
lipid metabolism	1	4	0.053891	Cre12.g496650.t1.2, Cre17.g699850.t1.2, Cre06.g308100.t1.2, Cre12.g496650.t1.2
DNA	1	4	0.23611	Cre01.g029100.t1.2, Cre06.g311400.t1.2, Cre01.g030650.t1.2, Cre03.g152425.t1.2
development.unspecified	2	4	0.022812	Cre12.g519700.t1.1, Cre17.g717900.t1.2, Cre02.g102450.t1.2, Cre17.g724850.t1.2
protein.degradation.ubiquitin	3	4	0.42143	Cre10.g430050.t1.2, Cre17.g724350.t1.2, Cre01.g040500.t1.2, Cre08.g383550.t1.2
cell	1	3	0.66306	Cre10.g433450.t1.2, Cre07.g342050.t1.2, Cre06.g290100.t1.2
protein.synthesis	2	3	0.5145	Cre12.g524100.t1.2, Cre08.g369800.t1.2, Cre02.g103550.t1.2
Co-factor and vitamine metabolism	1	2	0.053389	Cre05.g245450.t1.2, Cre08.g361050.t1.2
minor CHO metabolism	1	2	0.096069	Cre07.g347100.t1.2, Cre10.g439650.t1.2
secondary metabolism	1	2	0.19854	Cre02.g146050.t1.2, Cre08.g369800.t1.2
PS	1	2	0.21679	Cre06.g294650.t1.2, Cre03.g171300.t1.2
nucleotide metabolism	1	2	0.25828	Cre12.g504950.t1.2, Cre10.g424100.t1.2
misc.dynamin	2	2	0.0039789	Cre05.g245950.t1.1, Cre06.g250650.t1.2
PS.photorespiration	2	2	0.0090825	Cre06.g294650.t1.2, Cre03.g171300.t1.2
lipid metabolism.'exotics' (steroids, squalene etc)	2	2	0.026898	Cre06.g308100.t1.2, Cre12.g496650.t1.2
minor CHO metabolism.others	2	2	0.034521	Cre07.g347100.t1.2, Cre10.g439650.t1.2
cell. vesicle transport	2	2	0.10898	Cre06.g290100.t1.2, Cre07.g342050.t1.2
amino acid metabolism.degradation	2	2	0.15442	Cre02.g146050.t1.2, Cre02.g146050.t1.2
protein.targeting	2	2	0.34309	Cre03.g158250.t1.2, Cre07.g333950.t1.2
DNA.synthesis/chromatin structure	2	2	0.4991	Cre01.g029100.t1.2, Cre06.g311400.t1.2
protein.postranslational modification	2	2	0.96526	Cre07.g319850.t1.2, Cre02.g113600.t1.2
amino acid metabolism.synthesis.central amino acid metabolism	3	2	0.015317	Cre06.g257950.t1.2, Cre06.g294650.t1.2
protein.synthesis.initiation	3	2	0.14811	Cre12.g524100.t1.2, Cre02.g103550.t1.2
protein.targeting.secretory pathway	3	2	0.2129	Cre07.g333950.t1.2, Cre03.g158250.t1.2
protein.degradation.ubiquitin.E3	4	2	0.73487	Cre08.g383550.t1.2, Cre01.g040500.t1.2
protein.degradation.ubiquitin.E3.RING	5	2	0.65363	Cre01.g040500.t1.2, Cre08.g383550.t1.2
OPP	1	1	0.15044	Cre17.g725550.t1.2
N-metabolism	1	1	0.19204	Cre03.g207250.t1.2
major CHO metabolism	1	1	0.39485	Cre06.g269650.t1.2
signalling	1	1	0.94575	Cre10.g457700.t1.2
misc.calcineurin-like phosphoesterase family protein	2	1	0.048146	Cre03.g185200.t1.2
secondary metabolism.N misc	2	1	0.08274	Cre08.g369800.t1.2
lipid metabolism.FA desaturation	2	1	0.093992	Cre12.g496650.t1.2
misc.glutathione S transferases	2	1	0.093992	Cre12.g538100.t1.2
N-metabolism.ammonia metabolism	2	1	0.093992	Cre03.g207250.t1.2
OPP.oxidative PP	2	1	0.093992	Cre17.g725550.t1.2
nucleotide metabolism.degradation	2	1	0.16901	Cre12.g504950.t1.2
nucleotide metabolism.phosphotransfer and pyrophosphatases	2	1	0.21879	Cre10.g424100.t1.2
major CHO metabolism.degradation	2	1	0.23786	Cre06.g269650.t1.2
redox.ascorbate and glutathione	2	1	0.25647	Cre06.g271200.t1.2
DNA.unspecified	2	1	0.27463	Cre03.g152425.t1.2
lipid metabolism.lipid degradation	2	1	0.3265	Cre17.g699850.t1.2
secondary metabolism.isoprenoids	2	1	0.35902	Cre02.g146050.t1.2
RNA.transcription	2	1	0.36691	Cre02.g102800.t1.2
DNA.repair	2	1	0.37469	Cre01.g030650.t1.2
misc.UDP glucosyl and glucoronyl transferases	2	1	0.38999	Cre03.g173300.t1.2
signalling.calcium	2	1	0.56888	Cre10.g457700.t1.2
RNA.processing	2	1	0.8197	Cre17.g723450.t2.1
cell.organisation	2	1	0.83686	Cre10.g433450.t1.2
lipid metabolism.FA desaturation.a hydroxylase	3	1	0.01629	Cre12.g496650.t1.2
PS.photorespiration.glycolate oxydase	3	1	0.01629	Cre03.g171300.t1.2
OPP.oxidative PP.G6PD	3	1	0.032323	Cre17.g725550.t1.2
RNA.regulation of transcription.Alfin-like	3	1	0.032323	Cre07.g320950.t1.2
RNA.regulation of transcription.E2F/DP transcription factor family	3	1	0.032323	Cre01.g052300.t1.1
RNA.regulation of transcription.General Transcription	3	1	0.032323	Cre09.g403300.t1.2
secondary metabolism.N misc.alkaloid-like	3	1	0.048103	Cre08.g369800.t1.2
nucleotide metabolism.phosphotransfer and pyrophosphatases.misc	3	1	0.063634	Cre10.g424100.t1.2
N-metabolism.ammonia metabolism.glutamine synthase	3	1	0.07892	Cre03.g207250.t1.2
secondary metabolism.isoprenoids.mevalonate pathway	3	1	0.07892	Cre02.g146050.t1.2
amino acid metabolism.synthesis.branched chain group	3	1	0.10877	Cre10.g434750.t1.2
amino acid metabolism.degradation.aromatic aa	3	1	0.12334	Cre02.g146050.t1.2
lipid metabolism.lipid degradation.lysophospholipases	3	1	0.13768	Cre17.g699850.t1.2
RNA.regulation of transcription.Histone acetyltransferases	3	1	0.13768	Cre03.g186500.t1.1
redox.ascorbate and glutathione.ascorbate	3	1	0.1518	Cre06.g271200.t1.2
lipid metabolism.'exotics' (steroids, squalene etc).sphingolipids	3	1	0.16569	Cre12.g496650.t1.2
protein.degradation.subtilases	3	1	0.16569	Cre10.g459450.t1.2
RNA.regulation of transcription.HDA	3	1	0.17936	Cre02.g116950.t1.2
amino acid metabolism.synthesis.glutamate family	3	1	0.19281	Cre09.g416050.t1.2
amino acid metabolism.degradation.aspartate family	3	1	0.21908	Cre02.g146050.t1.2
amino acid metabolism.synthesis.aspartate family	3	1	0.24452	Cre10.g451900.t1.1
major CHO metabolism.degradation.starch	3	1	0.24452	Cre06.g269650.t1.2
protein.synthesis.elongation	3	1	0.3274	Cre08.g369800.t1.2
RNA.regulation of transcription.SET-domain transcriptional regulator family	3	1	0.38114	Cre07.g318209.t1.2
protein.degradation.serine protease	3	1	0.40145	Cre17.g739150.t1.2
amino acid metabolism.synthesis.aspartate family.threonine	4	1	0.024834	Cre10.g451900.t1.1
protein.synthesis.elongation.deoxyhypusine synthase	4	1	0.024834	Cre08.g369800.t1.2
secondary metabolism.isoprenoids.mevalonate pathway.acetyl-CoA C-acyltransferase	4	1	0.024834	Cre02.g146050.t1.2
amino acid metabolism.degradation.aromatic aa.tryptophan	4	1	0.095928	Cre02.g146050.t1.2
amino acid metabolism.synthesis.branched chain group.common	4	1	0.095928	Cre10.g434750.t1.2
amino acid metabolism.synthesis.central amino acid metabolism.alanine	4	1	0.11853	Cre06.g294650.t1.2
amino acid metabolism.synthesis.central amino acid metabolism.aspartate	4	1	0.11853	Cre06.g257950.t1.2
lipid metabolism.lipid degradation.lysophospholipases.glycerophosphodiester phosphodiesterase	4	1	0.1406	Cre17.g699850.t1.2
amino acid metabolism.degradation.aspartate family.lysine	4	1	0.16216	Cre02.g146050.t1.2
major CHO metabolism.degradation.starch.D enzyme	4	1	0.16216	Cre06.g269650.t1.2
amino acid metabolism.synthesis.glutamate family.arginine	4	1	0.20377	Cre09.g416050.t1.2
protein.targeting.secretory pathway.vacuole	4	1	0.24344	Cre07.g333950.t1.2
protein.degradation.ubiquitin.E2	4	1	0.36824	Cre10.g430050.t1.2
protein.targeting.secretory pathway.unspecified	4	1	0.50055	Cre03.g158250.t1.2
protein.degradation.ubiquitin.proteasom	4	1	0.61701	Cre17.g724350.t1.2
amino acid metabolism.synthesis.aspartate family.threonine.threonine synthase	5	1	0.029762	Cre10.g451900.t1.1
amino acid metabolism.synthesis.central amino acid metabolism.alanine.alanine-glyoxylate aminotransferase	5	1	0.11482	Cre06.g294650.t1.2
amino acid metabolism.synthesis.central amino acid metabolism.aspartate.aspartate aminotransferase	5	1	0.14181	Cre06.g257950.t1.2
