# Supplementary material for: Chlamydomonas reinhardtii Alternates Peroxisomal Contents in Response to Trophic Conditions
Source: Cells. 2022 Sep 1;11(17):2724. doi: 10.3390/cells11172724 (PMC9454557; doi:10.3390/cells11172724)
Supplement: Supplementary file 1 [file cells-11-02724-s001.zip › Supplemental Table S1.xlsx]

## Sheet: Sheet1
PEX gene expressions in Chlamydomonas with different culture conditions found in the databese at https://phytozome-next.jgi.doe.gov
RNA-seq examined the expressions in different culture conditions. The unit is FRKM (fragments per kilobase of exon per million mapped reads).
Gene ID	PEX #	CO2 16lgt 8dk ammonium	CO2 16lgt 8dk nitrate	CO2 16lgt 8dk urea	CO2 light100 0.5cellDensity	CO2 light100 5cellDensity	CO2 light100 ammonium	CO2 light100 nitrate	CO2 light100 urea	CO2 light500 0.5cellDensity	CO2 light500 5cellDensity	acetate 16lgt 8dk ammonium	acetate 16lgt 8dk nitrate	acetate 16lgt 8dk urea	acetate dark 0.5cellDensity	acetate dark 5cellDensity	acetate dark ammonium	acetate dark nitrate	acetate dark urea	acetate light100 0.5cellDensity	acetate light100 5cellDensity	acetate light100 ammonium	acetate light100 nitrate	acetate light100 urea	acetate light500 0.5cellDensity	acetate light500 5cellDensity	average
Cre16.g679200	PEX1	1.335	0.868	0.961	1.968	1.174	1.058	0.851	0.952	2.413	1.714	0.866	0.653	0.895	0.537	0.495	1.62	0.926	0.208	2.153	1.091	1.472	1.443	1.326	2.333	0.622	1.19736
Cre17.g698800	PEX2	3.429	3.704	3.92	11.639	4.216	4.002	4.956	5.066	13.798	5.533	4.036	3.213	4.012	1.418	1.979	3.341	3.612	1.095	6.348	2.963	2.732	4.02	3.47	8.128	2.138	4.51072
Cre14.g618450	PEX3	14.377	13.982	16.725	15.855	14.365	14.495	12.787	12.612	13.671	13.665	14.544	10.259	13.474	8.809	10.6	13.486	16.86	2.936	17.231	18.448	17.661	21.723	18.822	15.846	10.12	14.1341
Cre05.g240150	PEX4	15.541	19.211	15.933	18.316	18.987	16.741	15.025	14.065	14.963	19.414	14.483	14.446	13.043	9.174	14.415	24.391	15.6	6.814	14.87	16.093	16.899	16.88	16.91	18.962	18.306	15.9793
Cre14.g616750	PEX5	4.628	4.326	4.407	6.153	4.082	4.302	3.933	3.726	7.494	4.97	3.079	2.154	3.122	1.069	3.037	6.18	2.936	1.257	4.724	2.904	3.568	3.56	2.914	5.464	1.758	3.82988
Cre10.g446250	PEX6	3.717	1.921	2.643	5.698	3.388	2.55	2.132	2.599	6.168	4.056	1.252	1.338	1.863	0.88	1.261	3.744	1.974	1.002	3.861	1.761	2.139	2.251	1.775	5.094	1.546	2.66452
Cre17.g730200	PEX7	9.982	10.021	9.366	15.612	14.879	13.135	12.472	11.341	14.726	14.995	9.223	7.005	7.607	3.76	9.888	14.552	15.101	5.898	12.951	10.796	11.504	13.537	13.193	16.056	9.948	11.5019
Cre07.g337050	PEX10	1.734	1.563	1.541	1.662	1.926	1.598	1.399	1.393	1.784	2.095	1.393	0.799	1.119	0.481	1.546	2.57	1.918	0.249	1.34	1.572	2.06	2.116	1.433	1.665	1.028	1.51936
Cre06.g263300	PEX11	30.066	23.689	17.93	69.405	63.69	32.956	28.059	26.226	95.698	65.436	82.226	70.691	87.339	111.867	26.725	60.342	207.018	15.413	160.859	222.501	220.807	290.244	270.893	212.3	106.783	103.967
Cre06.g263602	PEX12	13.2	12.167	11.713	16.169	9.869	8.555	10.002	9.983	20.045	13.082	6.921	7.519	7.904	2.145	5.379	16.703	8.868	5.663	10.766	5.82	6.428	8.342	6.127	16.526	4.588	9.77936
Cre13.g574700	PEX13	12.569	12.749	13.939	15.326	10.989	12.416	10.933	10.815	18.372	13.901	11.093	9.173	9.203	3.387	7.325	13.624	8.387	2.53	13.689	9.644	11.268	12.591	11.467	16.896	7.244	11.1812
Cre10.g454025	PEX14	7.06	5.214	4.626	11.479	4.825	5.212	8.066	6.496	13.268	7.97	3.858	5.8	4.941	2.998	1.559	4.074	2.666	2.465	9.066	2.907	4.111	4.387	4.656	14.379	4.013	5.84384
Cre11.g467758	PEX16	4.429	4.092	3.672	6.18	3.652	3.182	4.241	4.09	7.056	4.445	1.949	2.637	2.376	0.455	0.966	3.181	2.059	0.59	4.315	1.914	2.006	2.584	2.017	6.001	1.615	3.18816
Cre02.g119000	PEX19	6.421	5.098	5.27	4.365	5.868	4.177	3.26	3.285	4.138	5.078	5.749	5.828	7.638	4.25	1.987	3.054	6.009	1.596	7.17	6.378	7.005	9.666	8.781	8.132	6.603	5.47224
Cre06.g283150	PEX22	2.702	2.643	2.864	4.285	4.536	4.511	3.156	2.965	3.332	3.519	4.241	2.804	3.519	2.348	3.766	4.913	4.37	1.604	3.677	4.234	5.371	5.207	4.874	4.322	3.537	3.732
Cre12.g540500	PEX27	12.279	8.672	7.917	16.748	12.979	11.354	9.703	7.628	20.423	16.489	58.178	40.208	54.901	26.946	7.779	25.568	64.85	3.702	64.385	71.418	86.313	105.04	103.66	57.695	25.896	36.8292
	PEX #	CO2 16lgt 8dk ammonium	CO2 16lgt 8dk nitrate	CO2 16lgt 8dk urea	CO2 light100 0.5cellDensity	CO2 light100 5cellDensity	*CO2 light100 ammonium	CO2 light100 nitrate	CO2 light100 urea	CO2 light500 0.5cellDensity	CO2 light500 5cellDensity
Cre06.g263300	PEX11	30.066	23.689	17.93	69.405	63.69	32.956	28.059	26.226	95.698	65.436
		acetate 16lgt 8dk ammonium	acetate 16lgt 8dk nitrate	acetate 16lgt 8dk urea	acetate dark 0.5cellDensity	acetate light100 5cellDensity	*acetate light100 ammonium	acetate light100 nitrate	acetate light100 urea	acetate light500 0.5cellDensity	acetate light500 5cellDensity
		82.226	70.691	87.339	111.867	222.501	220.807	290.244	270.893	212.3	106.783
Gene ID	PEX #	CO2 16lgt 8dk ammonium	CO2 16lgt 8dk nitrate	CO2 16lgt 8dk urea	CO2 light100 0.5cellDensity	CO2 light100 5cellDensity	*CO2 light100 ammonium	CO2 light100 nitrate	CO2 light100 urea	CO2 light500 0.5cellDensity	CO2 light500 5cellDensity
Cre12.g540500	PEX27	12.279	8.672	7.917	16.748	12.979	11.354	9.703	7.628	20.423	16.489
		acetate 16lgt 8dk ammonium	acetate 16lgt 8dk nitrate	acetate 16lgt 8dk urea	acetate dark 0.5cellDensity	acetate light100 5cellDensity	*acetate light100 ammonium	acetate light100 nitrate	acetate light100 urea	acetate light500 0.5cellDensity	acetate light500 5cellDensity
		58.178	40.208	54.901	26.946	71.418	86.313	105.04	103.66	57.695	25.896
PEX11		PEX11 CO2	PEX11 acetate	PEX27 CO2	PEX27 acetate
	16lgt 8dk ammonium	30.066	82.226	12.279	58.178
	16lgt 8dk nitrate	23.689	70.691	8.672	40.208
	16lgt 8dk urea	17.93	87.339	7.917	54.901
	light100 0.5cellDensity	69.405	111.867	16.748	26.946
	light100 5cellDensity	63.69	222.501	12.979	71.418
	light100 ammonium	32.956	220.807	11.354	86.313
	light100 nitrate	28.059	290.244	9.703	105.04
	light100 urea	26.226	270.893	7.628	103.66
	light500 0.5cellDensity	95.698	212.3	20.423	57.695
	light500 5cellDensity	65.436	106.783	16.489	25.896
PEX27		CO2	acetate
	16lgt 8dk ammonium	12.279	58.178
	16lgt 8dk nitrate	8.672	40.208
	16lgt 8dk urea	7.917	54.901
	light100 0.5cellDensity	16.748	26.946
	light100 5cellDensity	12.979	71.418
	light100 ammonium	11.354	86.313
	light100 nitrate	9.703	105.04
	light100 urea	7.628	103.66
	light500 0.5cellDensity	20.423	57.695
	light500 5cellDensity	16.489	25.896
